# Supplementary material for: Hexa-μ2-benzoato-bis­(2,2′-bipyrid­yl)trimanganese(II) monohydrate
Source: Acta Crystallogr Sect E Struct Rep Online. 2008 May 3;64(Pt 6):m774. doi: 10.1107/S1600536808012518 (PMC2961620; doi:10.1107/S1600536808012518)
Supplement: Supplementary file 1 [file e-64-0m774-sup1.cif]

##############################################################################
###                                                                        ###
###        Electronic paper (Acta Crystallographica Section E)             ###
###                                                                        ###
##############################################################################
#                                                                            #
# This CIF contains the data in a paper accepted for publication in Acta     #
# Crystallographica Section E. It conforms to the requirements of Notes      #
# for Authors for Section E, and has been peer reviewed under the auspices   #
# of the IUCr Commission on Journals.                                        #
#                                                                            #
# Full details of the Crystallographic Information File format               #
# are given in the paper "The Crystallographic Information File (CIF):       #
# a New Standard Archive File for Crystallography" by S. R. Hall, F. H.      #
# Allen and I. D. Brown [Acta Cryst. (1991), A47, 655-685].                  #
#                                                                            #
# The current version of the core CIF dictionary is obtainable from          #
# ftp://ftp.iucr.org/pub/cif_core.dic. The current version number is 2.4.    #
#                                                                            #
# Software is freely available for graphical display of the structure(s) in  #
# this CIF.  For information consult the CIF home page http://www.iucr.org/  #
# cif/home.html                                                              #
#                                                                            #
# This file may be used for bona fide research purposes within the           #
# scientific community so long as proper attribution is given to the journal # 
# article from which it was obtained.                                        #
#                                                                            #
##############################################################################
                                             
data_I
_audit_creation_method     SHELXL97
_chemical_name_systematic
;
Hexa-\m~2~-benzoato-bis(2,2'-bipyridyl)trimanganese(II) monohydrate
;
_chemical_name_common     ?
_chemical_formula_moiety     'C62 H46 Mn3 N4 O12, H2 O'
_chemical_formula_sum     'C62 H48 Mn3 N4 O13'
_chemical_formula_iupac     '[Mn3 (C7 H5 O2)6 (C10 H8 N2)2], H2 O'
_chemical_formula_weight     1221.86
_chemical_melting_point     ?
_symmetry_cell_setting     'Triclinic'
_symmetry_space_group_name_H-M     'P -1'
_symmetry_space_group_name_Hall     '-P 1'
loop_
    _symmetry_equiv_pos_as_xyz
    'x, y, z'
    '-x, -y, -z'
_cell_length_a     11.2312(5)
_cell_length_b     11.7544(2)
_cell_length_c     11.994(3)
_cell_angle_alpha     72.046(3)
_cell_angle_beta     71.0940(10)
_cell_angle_gamma     80.418(2)
_cell_volume     1421.1(4)
_cell_formula_units_Z     1
_cell_measurement_reflns_used     4735
_cell_measurement_theta_min     2.11
_cell_measurement_theta_max     26.45
_cell_measurement_temperature     291(2)
_exptl_crystal_description     'Block'
_exptl_crystal_colour     'Dark--brown'
_exptl_crystal_size_max     0.30
_exptl_crystal_size_mid     0.20
_exptl_crystal_size_min     0.10
_exptl_crystal_density_diffrn     1.428
_exptl_crystal_density_meas     ?
_exptl_crystal_density_method     'Not measured'
_exptl_crystal_F_000     627
_exptl_absorpt_coefficient_mu     0.725
_exptl_absorpt_correction_type     'multi-scan'
_exptl_absorpt_process_details     '(SADABS; Bruker, 2000)'
_exptl_absorpt_correction_T_min     0.841
_exptl_absorpt_correction_T_max     0.932
_exptl_special_details
;
;
_diffrn_ambient_temperature     291(2)
_diffrn_radiation_type     'MoK\a'
_diffrn_radiation_wavelength     0.71073
_diffrn_radiation_source     'Sealed tube'
_diffrn_radiation_monochromator     'Ggraphite'
_diffrn_measurement_device_type     'Bruker SMART APEX CCD'
_diffrn_measurement_method     '\f and \w'
_diffrn_detector_area_resol_mean     ?
_diffrn_reflns_number     11367
_diffrn_reflns_av_R_equivalents     0.0361
_diffrn_reflns_av_sigmaI/netI     0.0701
_diffrn_reflns_theta_min     2.46
_diffrn_reflns_theta_max     26.00
_diffrn_reflns_theta_full     26.00
_diffrn_measured_fraction_theta_max     0.991
_diffrn_measured_fraction_theta_full     0.991
_diffrn_reflns_limit_h_min     -13
_diffrn_reflns_limit_h_max     13
_diffrn_reflns_limit_k_min     -14
_diffrn_reflns_limit_k_max     14
_diffrn_reflns_limit_l_min     -14
_diffrn_reflns_limit_l_max     14
_diffrn_standards_number     ?
_diffrn_standards_interval_count     ?
_diffrn_standards_interval_time     ?
_diffrn_standards_decay_%     ?
_refine_special_details
;
 Refinement of <i>F</i>^2^ against ALL reflections. The weighted
 <i>R</i>--factor <i>wR</i> and goodness of fit <i>S</i> are based on
 <i>F</i>^2^, conventional <i>R</i>--factors <i>R</i> are based on <i>F</i>,
 with <i>F</i> set to zero for negative <i>F</i>^2^. The threshold expression
 of <i>F</i>^2^ > \s(<i>F</i>^2^) is used only for calculating
 <i>R</i>--factors(gt) <i>etc</i>. and is not relevant to the choice of
 reflections for refinement. <i>R</i>--factors based on <i>F</i>^2^ are
 statistically about twice as large as those based on <i>F</i>, and
 <i>R</i>--factors based on ALL data will be even larger.
;
_reflns_number_total     5553
_reflns_number_gt     4007
_reflns_threshold_expression     I>2\s(I)
_refine_ls_structure_factor_coef     Fsqd
_refine_ls_matrix_type     'Full'
_refine_ls_R_factor_all     0.0834
_refine_ls_R_factor_gt     0.0601
_refine_ls_wR_factor_gt     0.1327
_refine_ls_wR_factor_ref     0.1383
_refine_ls_goodness_of_fit_ref     1.084
_refine_ls_restrained_S_all     1.084
_refine_ls_number_reflns     5553
_refine_ls_number_parameters     382
_refine_ls_number_restraints     0
_refine_ls_hydrogen_treatment     mixed
_refine_ls_weighting_scheme     'Calc'
_refine_ls_weighting_details
                   'calc w=1/[\s^2^(Fo^2^)+(0.07P)^2^] where P=(Fo^2^+2Fc^2^)/3'
_atom_sites_solution_hydrogens     geom
_atom_sites_solution_primary     direct
_atom_sites_solution_secondary     difmap
_refine_ls_shift/su_max     0.000
_refine_ls_shift/su_mean     0.000
_refine_diff_density_max     0.292
_refine_diff_density_min     -0.702
_refine_ls_extinction_method     none
_refine_ls_extinction_coef     ?
loop_
    _atom_type_symbol
    _atom_type_description
    _atom_type_scat_dispersion_real
    _atom_type_scat_dispersion_imag
    _atom_type_scat_source
    'C' 'C' 0.0033 0.0016
                         'International Tables Vol C Tables 4.2.6.8 and 6.1.1.4'
    'H' 'H' 0.0000 0.0000
                         'International Tables Vol C Tables 4.2.6.8 and 6.1.1.4'
    'N' 'N' 0.0061 0.0033
                         'International Tables Vol C Tables 4.2.6.8 and 6.1.1.4'
    'O' 'O' 0.0106 0.0060
                         'International Tables Vol C Tables 4.2.6.8 and 6.1.1.4'
    'Mn' 'Mn' 0.3368 0.7283
                         'International Tables Vol C Tables 4.2.6.8 and 6.1.1.4'
_computing_data_collection     'SMART (Bruker, 2000)'
_computing_cell_refinement     'SMART (Bruker, 2000)'
_computing_data_reduction     'SAINT (Bruker, 2000)'
_computing_structure_solution     'SHELXTL (Sheldrick, 2008)'
_computing_structure_refinement     'SHELXTL (Sheldrick, 2008)'
_computing_molecular_graphics     'SHELXTL (Sheldrick, 2008)'
_computing_publication_material     'SHELXTL (Sheldrick, 2008)'
loop_
    _atom_site_type_symbol
    _atom_site_label
    _atom_site_fract_x
    _atom_site_fract_y
    _atom_site_fract_z
    _atom_site_U_iso_or_equiv
    _atom_site_adp_type
    _atom_site_calc_flag
    _atom_site_refinement_flags
    _atom_site_occupancy
    _atom_site_disorder_assembly
    _atom_site_disorder_group
    C C1 0.7698(3) 0.7996(3) 0.3087(3) 0.0385(8) Uani d . 1 . .
    C C2 0.8860(4) 0.7842(4) 0.2269(4) 0.0525(10) Uani d . 1 . .
    H H2 0.9590 0.7944 0.2423 0.063 Uiso calc R 1 . .
    C C3 0.8943(4) 0.7532(4) 0.1208(4) 0.0589(11) Uani d . 1 . .
    H H3 0.9724 0.7449 0.0644 0.071 Uiso calc R 1 . .
    C C4 0.7860(4) 0.7353(4) 0.1005(4) 0.0572(10) Uani d . 1 . .
    H H4 0.7914 0.7139 0.0304 0.069 Uiso calc R 1 . .
    C C5 0.6702(4) 0.7485(4) 0.1825(4) 0.0546(10) Uani d . 1 . .
    H H5 0.5980 0.7351 0.1678 0.066 Uiso calc R 1 . .
    C C6 0.6594(4) 0.7815(3) 0.2865(4) 0.0496(9) Uani d . 1 . .
    H H6 0.5805 0.7916 0.3411 0.060 Uiso calc R 1 . .
    C C7 0.7607(3) 0.8311(3) 0.4229(3) 0.0369(7) Uani d . 1 . .
    C C8 0.7418(3) 1.2525(3) 0.5247(3) 0.0364(7) Uani d . 1 . .
    C C9 0.8542(3) 1.2741(3) 0.5377(4) 0.0454(9) Uani d . 1 . .
    H H9 0.9084 1.2099 0.5641 0.054 Uiso calc R 1 . .
    C C10 0.8856(4) 1.3894(4) 0.5120(4) 0.0489(9) Uani d . 1 . .
    H H10 0.9613 1.4029 0.5199 0.059 Uiso calc R 1 . .
    C C11 0.8053(4) 1.4850(3) 0.4745(4) 0.0503(9) Uani d . 1 . .
    H H11 0.8251 1.5630 0.4598 0.060 Uiso calc R 1 . .
    C C12 0.6939(4) 1.4641(3) 0.4587(4) 0.0519(10) Uani d . 1 . .
    H H12 0.6410 1.5284 0.4301 0.062 Uiso calc R 1 . .
    C C13 0.6621(3) 1.3488(3) 0.4851(3) 0.0401(8) Uani d . 1 . .
    H H13 0.5867 1.3355 0.4763 0.048 Uiso calc R 1 . .
    C C14 0.7122(3) 1.1261(3) 0.5471(3) 0.0312(6) Uani d . 1 . .
    C C15 0.3814(3) 0.9013(3) 0.9078(3) 0.0361(7) Uani d . 1 . .
    C C16 0.4312(4) 0.8754(3) 1.0053(3) 0.0448(8) Uani d . 1 . .
    H H16 0.5171 0.8538 0.9926 0.054 Uiso calc R 1 . .
    C C17 0.3569(4) 0.8806(3) 1.1204(3) 0.0471(9) Uani d . 1 . .
    H H17 0.3920 0.8627 1.1847 0.056 Uiso calc R 1 . .
    C C18 0.2299(4) 0.9127(4) 1.1389(3) 0.0513(10) Uani d . 1 . .
    H H18 0.1788 0.9167 1.2163 0.062 Uiso calc R 1 . .
    C C19 0.1785(4) 0.9388(4) 1.0444(3) 0.0513(10) Uani d . 1 . .
    H H19 0.0926 0.9603 1.0576 0.062 Uiso calc R 1 . .
    C C20 0.2541(3) 0.9332(3) 0.9284(3) 0.0450(8) Uani d . 1 . .
    H H20 0.2185 0.9511 0.8644 0.054 Uiso calc R 1 . .
    C C21 0.4675(3) 0.9023(3) 0.7814(3) 0.0355(7) Uani d . 1 . .
    C C22 0.9965(3) 0.8848(4) 0.6997(3) 0.0449(8) Uani d . 1 . .
    H H22 0.9783 0.9660 0.6664 0.054 Uiso calc R 1 . .
    C C23 1.1066(4) 0.8490(4) 0.7370(4) 0.0521(9) Uani d . 1 . .
    H H23 1.1606 0.9051 0.7286 0.063 Uiso calc R 1 . .
    C C24 1.1315(4) 0.7329(4) 0.7846(4) 0.0543(10) Uani d . 1 . .
    H H24 1.2029 0.7072 0.8114 0.065 Uiso calc R 1 . .
    C C25 1.0518(4) 0.6497(4) 0.7947(4) 0.0577(11) Uani d . 1 . .
    H H25 1.0705 0.5682 0.8264 0.069 Uiso calc R 1 . .
    C C26 0.9434(4) 0.6893(4) 0.7568(4) 0.0491(9) Uani d . 1 . .
    C C27 0.8531(4) 0.6079(3) 0.7629(4) 0.0534(10) Uani d . 1 . .
    C C28 0.8616(5) 0.4857(4) 0.8167(4) 0.0660(12) Uani d . 1 . .
    H H28 0.9259 0.4506 0.8522 0.079 Uiso calc R 1 . .
    C C29 0.7743(4) 0.4173(4) 0.8172(4) 0.0615(12) Uani d . 1 . .
    H H29 0.7790 0.3352 0.8540 0.074 Uiso calc R 1 . .
    C C30 0.6809(4) 0.4675(4) 0.7648(4) 0.0605(11) Uani d . 1 . .
    H H30 0.6216 0.4210 0.7649 0.073 Uiso calc R 1 . .
    C C31 0.6762(4) 0.5914(4) 0.7106(4) 0.0562(10) Uani d . 1 . .
    H H31 0.6119 0.6273 0.6754 0.067 Uiso calc R 1 . .
    Mn Mn1 0.5000 1.0000 0.5000 0.03159(18) Uani d S 1 . .
    Mn Mn2 0.74951(5) 0.86247(4) 0.63436(5) 0.03183(15) Uani d . 1 . .
    N N1 0.9164(3) 0.8058(3) 0.7104(3) 0.0423(7) Uani d . 1 . .
    N N2 0.7615(3) 0.6596(3) 0.7081(3) 0.0508(8) Uani d . 1 . .
    O O1 0.6536(2) 0.8502(2) 0.4961(2) 0.0391(5) Uani d . 1 . .
    O O2 0.8604(2) 0.8344(2) 0.4472(2) 0.0439(6) Uani d . 1 . .
    O O3 0.6136(2) 1.1124(2) 0.5272(2) 0.0458(6) Uani d . 1 . .
    O O4 0.7876(2) 1.0433(2) 0.5852(2) 0.0423(6) Uani d . 1 . .
    O O5 0.5826(2) 0.8747(2) 0.7718(2) 0.0441(6) Uani d . 1 . .
    O O6 0.4186(2) 0.9293(2) 0.6956(2) 0.0419(6) Uani d . 1 . .
    O O1W 0.4239(7) 0.4880(6) 0.9786(6) 0.0601(16) Uani d P 0.50 . .
    H H1A 0.477(11) 0.463(9) 1.019(11) 0.072 Uiso d P 0.50 . .
    H H1B 0.369(10) 0.538(9) 1.009(9) 0.072 Uiso d P 0.50 . .
loop_
    _atom_site_aniso_label
    _atom_site_aniso_U_11
    _atom_site_aniso_U_22
    _atom_site_aniso_U_33
    _atom_site_aniso_U_12
    _atom_site_aniso_U_13
    _atom_site_aniso_U_23
    C1 0.0372(17) 0.0400(18) 0.0360(18) 0.0098(15) -0.0094(14) -0.0151(15)
    C2 0.049(2) 0.050(2) 0.046(2) 0.0097(18) -0.0083(17) -0.0080(18)
    C3 0.058(3) 0.064(3) 0.048(2) 0.016(2) -0.015(2) -0.018(2)
    C4 0.057(2) 0.052(2) 0.055(2) 0.0120(19) -0.015(2) -0.013(2)
    C5 0.058(2) 0.051(2) 0.053(2) 0.0051(19) -0.015(2) -0.0171(19)
    C6 0.051(2) 0.050(2) 0.050(2) -0.0006(18) -0.0131(18) -0.0185(18)
    C7 0.0314(17) 0.0371(17) 0.0416(18) 0.0034(13) -0.0111(14) -0.0123(15)
    C8 0.0300(16) 0.0370(17) 0.0381(17) -0.0062(14) -0.0056(13) -0.0073(14)
    C9 0.0373(19) 0.043(2) 0.057(2) -0.0079(16) -0.0130(17) -0.0125(17)
    C10 0.051(2) 0.052(2) 0.053(2) -0.0175(18) -0.0137(18) -0.0209(18)
    C11 0.058(2) 0.037(2) 0.058(2) -0.0135(18) -0.0113(19) -0.0169(17)
    C12 0.053(2) 0.037(2) 0.054(2) 0.0064(18) -0.0139(19) -0.0031(17)
    C13 0.045(2) 0.0393(18) 0.0344(18) -0.0028(15) -0.0203(15) 0.0019(14)
    C14 0.0278(15) 0.0362(16) 0.0293(16) -0.0020(13) -0.0063(12) -0.0109(13)
    C15 0.0365(18) 0.0329(16) 0.0335(16) -0.0069(14) -0.0056(13) -0.0040(13)
    C16 0.046(2) 0.051(2) 0.0355(18) 0.0003(17) -0.0087(16) -0.0147(16)
    C17 0.057(2) 0.051(2) 0.0338(18) -0.0042(18) -0.0148(17) -0.0104(16)
    C18 0.057(2) 0.052(2) 0.0324(19) 0.0003(19) 0.0024(17) -0.0137(17)
    C19 0.046(2) 0.055(2) 0.038(2) 0.0038(18) -0.0014(16) -0.0083(17)
    C20 0.0410(19) 0.054(2) 0.0337(19) -0.0038(16) -0.0095(15) -0.0038(16)
    C21 0.0381(18) 0.0377(17) 0.0316(17) -0.0053(14) -0.0087(14) -0.0109(13)
    C22 0.0337(18) 0.058(2) 0.045(2) -0.0045(16) -0.0126(16) -0.0150(18)
    C23 0.044(2) 0.055(2) 0.055(2) -0.0048(18) -0.0130(18) -0.0110(19)
    C24 0.049(2) 0.055(2) 0.051(2) 0.0158(19) -0.0130(18) -0.0155(19)
    C25 0.050(2) 0.056(2) 0.052(2) 0.014(2) -0.0111(19) -0.0068(19)
    C26 0.046(2) 0.055(2) 0.043(2) 0.0117(18) -0.0175(17) -0.0133(18)
    C27 0.053(2) 0.038(2) 0.057(2) 0.0160(18) -0.0121(19) -0.0095(18)
    C28 0.066(3) 0.048(2) 0.069(3) -0.004(2) -0.023(2) 0.007(2)
    C29 0.061(3) 0.049(2) 0.059(3) -0.011(2) -0.020(2) 0.013(2)
    C30 0.052(2) 0.051(2) 0.067(3) -0.017(2) -0.018(2) 0.006(2)
    C31 0.059(3) 0.054(2) 0.056(3) -0.014(2) -0.026(2) -0.002(2)
    Mn1 0.0309(4) 0.0296(4) 0.0336(4) -0.0016(3) -0.0084(3) -0.0091(3)
    Mn2 0.0282(3) 0.0330(3) 0.0353(3) 0.00136(19) -0.0123(2) -0.0091(2)
    N1 0.0362(16) 0.0501(18) 0.0422(16) 0.0069(13) -0.0157(13) -0.0155(14)
    N2 0.0525(19) 0.0386(17) 0.057(2) -0.0001(15) -0.0145(16) -0.0105(15)
    O1 0.0311(12) 0.0478(14) 0.0392(13) 0.0059(10) -0.0112(10) -0.0167(11)
    O2 0.0318(12) 0.0555(15) 0.0466(14) 0.0069(11) -0.0138(11) -0.0200(12)
    O3 0.0367(13) 0.0517(15) 0.0519(15) -0.0090(11) -0.0094(11) -0.0190(12)
    O4 0.0375(13) 0.0357(13) 0.0546(16) -0.0019(10) -0.0179(12) -0.0095(11)
    O5 0.0388(14) 0.0503(15) 0.0379(13) 0.0044(11) -0.0074(10) -0.0124(11)
    O6 0.0432(13) 0.0556(15) 0.0260(12) -0.0107(11) -0.0074(10) -0.0091(11)
    O1W 0.060(4) 0.049(3) 0.064(4) -0.005(3) -0.009(3) -0.015(3)
_geom_special_details
;
 All s.u.'s (except the s.u. in the dihedral angle between two l.s. planes)
 are estimated using the full covariance matrix. The cell s.u.'s are taken
 into account individually in the estimation of s.u.'s in distances, angles
 and torsion angles; correlations between s.u.'s in cell parameters are only
 used when they are defined by crystal symmetry. An approximate (isotropic)
 treatment of cell s.u.'s is used for estimating s.u.'s involving l.s.
 planes.
;
loop_
    _geom_bond_atom_site_label_1
    _geom_bond_atom_site_label_2
    _geom_bond_site_symmetry_2
    _geom_bond_distance
    _geom_bond_publ_flag
    C1 C2 . 1.378(5) ?
    C1 C6 . 1.411(5) ?
    C1 C7 . 1.494(5) ?
    C2 C3 . 1.400(6) ?
    C2 H2 . 0.9300 ?
    C3 C4 . 1.375(6) ?
    C3 H3 . 0.9300 ?
    C4 C5 . 1.372(6) ?
    C4 H4 . 0.9300 ?
    C5 C6 . 1.380(6) ?
    C5 H5 . 0.9300 ?
    C6 H6 . 0.9300 ?
    C7 O2 . 1.254(4) ?
    C7 O1 . 1.271(4) ?
    C7 Mn2 . 2.634(4) ?
    C8 C13 . 1.384(5) ?
    C8 C9 . 1.394(5) ?
    C8 C14 . 1.499(5) ?
    C9 C10 . 1.374(5) ?
    C9 H9 . 0.9300 ?
    C10 C11 . 1.375(6) ?
    C10 H10 . 0.9300 ?
    C11 C12 . 1.396(6) ?
    C11 H11 . 0.9300 ?
    C12 C13 . 1.374(5) ?
    C12 H12 . 0.9300 ?
    C13 H13 . 0.9300 ?
    C14 O3 . 1.251(4) ?
    C14 O4 . 1.254(4) ?
    C15 C20 . 1.377(5) ?
    C15 C16 . 1.385(5) ?
    C15 C21 . 1.509(5) ?
    C16 C17 . 1.377(5) ?
    C16 H16 . 0.9300 ?
    C17 C18 . 1.376(6) ?
    C17 H17 . 0.9300 ?
    C18 C19 . 1.366(6) ?
    C18 H18 . 0.9300 ?
    C19 C20 . 1.390(5) ?
    C19 H19 . 0.9300 ?
    C20 H20 . 0.9300 ?
    C21 O6 . 1.251(4) ?
    C21 O5 . 1.256(4) ?
    C22 N1 . 1.348(5) ?
    C22 C23 . 1.406(5) ?
    C22 H22 . 0.9300 ?
    C23 C24 . 1.327(6) ?
    C23 H23 . 0.9300 ?
    C24 C25 . 1.386(6) ?
    C24 H24 . 0.9300 ?
    C25 C26 . 1.395(6) ?
    C25 H25 . 0.9300 ?
    C26 N1 . 1.334(5) ?
    C26 C27 . 1.478(6) ?
    C27 N2 . 1.358(5) ?
    C27 C28 . 1.382(6) ?
    C28 C29 . 1.365(7) ?
    C28 H28 . 0.9300 ?
    C29 C30 . 1.355(6) ?
    C29 H29 . 0.9300 ?
    C30 C31 . 1.400(6) ?
    C30 H30 . 0.9300 ?
    C31 N2 . 1.334(5) ?
    C31 H31 . 0.9300 ?
    Mn1 O3 2_676 2.139(2) ?
    Mn1 O3 . 2.139(2) ?
    Mn1 O6 2_676 2.166(2) ?
    Mn1 O6 . 2.166(2) ?
    Mn1 O1 . 2.251(2) ?
    Mn1 O1 2_676 2.251(2) ?
    Mn2 O5 . 2.075(2) ?
    Mn2 O4 . 2.101(2) ?
    Mn2 N1 . 2.259(3) ?
    Mn2 N2 . 2.271(3) ?
    Mn2 O2 . 2.282(3) ?
    Mn2 O1 . 2.300(2) ?
    O1W H1A . 0.85(13) ?
    O1W H1B . 0.85(10) ?
loop_
    _geom_angle_atom_site_label_1
    _geom_angle_atom_site_label_2
    _geom_angle_atom_site_label_3
    _geom_angle_site_symmetry_1
    _geom_angle_site_symmetry_3
    _geom_angle
    _geom_angle_publ_flag
    C2 C1 C6 . . 119.8(3) ?
    C2 C1 C7 . . 120.3(3) ?
    C6 C1 C7 . . 119.9(3) ?
    C1 C2 C3 . . 120.1(4) ?
    C1 C2 H2 . . 120.0 ?
    C3 C2 H2 . . 120.0 ?
    C4 C3 C2 . . 119.5(4) ?
    C4 C3 H3 . . 120.2 ?
    C2 C3 H3 . . 120.2 ?
    C5 C4 C3 . . 120.7(4) ?
    C5 C4 H4 . . 119.6 ?
    C3 C4 H4 . . 119.6 ?
    C4 C5 C6 . . 120.8(4) ?
    C4 C5 H5 . . 119.6 ?
    C6 C5 H5 . . 119.6 ?
    C5 C6 C1 . . 119.0(4) ?
    C5 C6 H6 . . 120.5 ?
    C1 C6 H6 . . 120.5 ?
    O2 C7 O1 . . 120.7(3) ?
    O2 C7 C1 . . 118.8(3) ?
    O1 C7 C1 . . 120.5(3) ?
    O2 C7 Mn2 . . 60.01(18) ?
    O1 C7 Mn2 . . 60.82(17) ?
    C1 C7 Mn2 . . 174.0(2) ?
    C13 C8 C9 . . 119.1(3) ?
    C13 C8 C14 . . 121.0(3) ?
    C9 C8 C14 . . 119.8(3) ?
    C10 C9 C8 . . 120.6(4) ?
    C10 C9 H9 . . 119.7 ?
    C8 C9 H9 . . 119.7 ?
    C9 C10 C11 . . 120.2(4) ?
    C9 C10 H10 . . 119.9 ?
    C11 C10 H10 . . 119.9 ?
    C10 C11 C12 . . 119.6(3) ?
    C10 C11 H11 . . 120.2 ?
    C12 C11 H11 . . 120.2 ?
    C13 C12 C11 . . 120.3(3) ?
    C13 C12 H12 . . 119.9 ?
    C11 C12 H12 . . 119.9 ?
    C12 C13 C8 . . 120.3(3) ?
    C12 C13 H13 . . 119.9 ?
    C8 C13 H13 . . 119.9 ?
    O3 C14 O4 . . 125.6(3) ?
    O3 C14 C8 . . 116.9(3) ?
    O4 C14 C8 . . 117.5(3) ?
    C20 C15 C16 . . 118.3(3) ?
    C20 C15 C21 . . 121.6(3) ?
    C16 C15 C21 . . 120.0(3) ?
    C17 C16 C15 . . 121.7(4) ?
    C17 C16 H16 . . 119.2 ?
    C15 C16 H16 . . 119.2 ?
    C18 C17 C16 . . 119.1(4) ?
    C18 C17 H17 . . 120.4 ?
    C16 C17 H17 . . 120.4 ?
    C19 C18 C17 . . 120.3(4) ?
    C19 C18 H18 . . 119.8 ?
    C17 C18 H18 . . 119.8 ?
    C18 C19 C20 . . 120.3(4) ?
    C18 C19 H19 . . 119.8 ?
    C20 C19 H19 . . 119.8 ?
    C15 C20 C19 . . 120.3(4) ?
    C15 C20 H20 . . 119.9 ?
    C19 C20 H20 . . 119.9 ?
    O6 C21 O5 . . 125.6(3) ?
    O6 C21 C15 . . 117.7(3) ?
    O5 C21 C15 . . 116.7(3) ?
    N1 C22 C23 . . 122.5(4) ?
    N1 C22 H22 . . 118.8 ?
    C23 C22 H22 . . 118.8 ?
    C24 C23 C22 . . 118.2(4) ?
    C24 C23 H23 . . 120.9 ?
    C22 C23 H23 . . 120.9 ?
    C23 C24 C25 . . 120.5(4) ?
    C23 C24 H24 . . 119.7 ?
    C25 C24 H24 . . 119.7 ?
    C24 C25 C26 . . 119.3(4) ?
    C24 C25 H25 . . 120.4 ?
    C26 C25 H25 . . 120.4 ?
    N1 C26 C25 . . 120.8(4) ?
    N1 C26 C27 . . 115.7(3) ?
    C25 C26 C27 . . 123.5(4) ?
    N2 C27 C28 . . 120.9(4) ?
    N2 C27 C26 . . 115.9(3) ?
    C28 C27 C26 . . 123.2(4) ?
    C29 C28 C27 . . 119.2(4) ?
    C29 C28 H28 . . 120.4 ?
    C27 C28 H28 . . 120.4 ?
    C30 C29 C28 . . 120.8(4) ?
    C30 C29 H29 . . 119.6 ?
    C28 C29 H29 . . 119.6 ?
    C29 C30 C31 . . 118.2(4) ?
    C29 C30 H30 . . 120.9 ?
    C31 C30 H30 . . 120.9 ?
    N2 C31 C30 . . 121.8(4) ?
    N2 C31 H31 . . 119.1 ?
    C30 C31 H31 . . 119.1 ?
    O3 Mn1 O3 2_676 . 180.0 ?
    O3 Mn1 O6 2_676 2_676 91.63(10) ?
    O3 Mn1 O6 . 2_676 88.37(10) ?
    O3 Mn1 O6 2_676 . 88.37(10) ?
    O3 Mn1 O6 . . 91.63(10) ?
    O6 Mn1 O6 2_676 . 180.0000(10)
                                 ?
    O3 Mn1 O1 2_676 . 87.97(9) ?
    O3 Mn1 O1 . . 92.03(9) ?
    O6 Mn1 O1 2_676 . 88.49(9) ?
    O6 Mn1 O1 . . 91.51(9) ?
    O3 Mn1 O1 2_676 2_676 92.03(9) ?
    O3 Mn1 O1 . 2_676 87.97(9) ?
    O6 Mn1 O1 2_676 2_676 91.51(9) ?
    O6 Mn1 O1 . 2_676 88.49(9) ?
    O1 Mn1 O1 . 2_676 180.0000(10)
                                 ?
    O5 Mn2 O4 . . 96.34(10) ?
    O5 Mn2 N1 . . 111.32(11) ?
    O4 Mn2 N1 . . 90.61(11) ?
    O5 Mn2 N2 . . 90.34(11) ?
    O4 Mn2 N2 . . 162.30(11) ?
    N1 Mn2 N2 . . 71.69(12) ?
    O5 Mn2 O2 . . 152.16(10) ?
    O4 Mn2 O2 . . 94.63(10) ?
    N1 Mn2 O2 . . 94.03(10) ?
    N2 Mn2 O2 . . 86.83(11) ?
    O5 Mn2 O1 . . 95.16(9) ?
    O4 Mn2 O1 . . 105.17(9) ?
    N1 Mn2 O1 . . 147.59(9) ?
    N2 Mn2 O1 . . 90.47(11) ?
    O2 Mn2 O1 . . 57.22(8) ?
    O5 Mn2 C7 . . 123.82(10) ?
    O4 Mn2 C7 . . 102.37(11) ?
    N1 Mn2 C7 . . 120.78(10) ?
    N2 Mn2 C7 . . 87.25(12) ?
    O2 Mn2 C7 . . 28.41(9) ?
    O1 Mn2 C7 . . 28.86(9) ?
    C26 N1 C22 . . 118.7(3) ?
    C26 N1 Mn2 . . 118.9(3) ?
    C22 N1 Mn2 . . 122.1(2) ?
    C31 N2 C27 . . 119.1(4) ?
    C31 N2 Mn2 . . 123.1(3) ?
    C27 N2 Mn2 . . 117.4(3) ?
    C7 O1 Mn1 . . 136.2(2) ?
    C7 O1 Mn2 . . 90.3(2) ?
    Mn1 O1 Mn2 . . 104.10(9) ?
    C7 O2 Mn2 . . 91.6(2) ?
    C14 O3 Mn1 . . 149.7(2) ?
    C14 O4 Mn2 . . 121.3(2) ?
    C21 O5 Mn2 . . 138.0(2) ?
    C21 O6 Mn1 . . 130.7(2) ?
    H1A O1W H1B . . 109(10) ?
loop_
    _geom_hbond_atom_site_label_D
    _geom_hbond_atom_site_label_H
    _geom_hbond_atom_site_label_A
    _geom_hbond_site_symmetry_A
    _geom_hbond_distance_DH
    _geom_hbond_distance_HA
    _geom_hbond_distance_DA
    _geom_hbond_angle_DHA
    C6 H6 O3 2_676 0.9300 2.5600 3.458(5) 161.00
    C9 H9 O2 2_776 0.9300 2.5300 3.287(5) 139.00
    C22 H22 O4 . 0.9300 2.5500 3.149(5) 122.00
data_global
_journal_date_recd_electronic     2008-04-15
_journal_date_accepted     2008-04-29
_journal_name_full     'Acta Crystallographica, Section E'
_journal_year     2008
_journal_volume     64
_journal_issue      6
_journal_page_first     m774
_journal_page_last     m774
_journal_paper_category     QM
_journal_coeditor_code     RK2087
_publ_contact_author_name     'Dr. H.-C. Yao'
_publ_contact_author_address
;
 Department of Chemistry Zhengzhou University No. 100 of Science Road
 Zhengzhou 450001 P. R. China
;
_publ_contact_author_email     yaohongchang@zzu.edu.cn
_publ_contact_author_fax     '86 371 67761744'
_publ_contact_author_phone     '86 371 67781019'
_publ_section_title
;
Hexa-\m~2~-benzoato-bis(2,2'-bipyridyl)trimanganese(II) monohydrate
;
loop_
    _publ_author_name
    _publ_author_address
    'Hong-Chang Yao'
;
Department of Chemistry
Zhengzhou University
Zhengzhou 450001
People's Republic of China
;
    'Ning Wang'
;
Department of Chemistry & Chemical Engineering
Pingdingshan Institute of Technology
Pingdingshan 467044
People's Republic of China
;
    'Li Zhang'
;
School of Biological & Chemical Engineering
Nangyang Institute of Technology
Nangyang 473004
People's Republic of China
;
    'Zhong-Jun Li'
;
Department of Chemistry
Zhengzhou University
Zhengzhou 450001
People's Republic of China
;
