# Supplementary material for: Hexa-μ2-benzoato-bis­(2,2′-bipyrid­yl)trimanganese(II) monohydrate
Source: Acta Crystallogr Sect E Struct Rep Online. 2008 May 3;64(Pt 6):m774. doi: 10.1107/S1600536808012518 (PMC2961620; doi:10.1107/S1600536808012518)
Supplement: Supplementary file 2 [file e-64-0m774-Isup2.hkl]

# 
# h,k,l, Fc-squared, Fo-squared, sigma(Fo-squared) and status flag 
# 
data_I
_shelx_title ' A in P-1' 
_shelx_refln_list_code          4 
_shelx_F_calc_maximum      213.93 
_exptl_crystal_F_000       627.00 
_reflns_d_resolution_high  0.8107 
 
loop_ 
 _symmetry_equiv_pos_as_xyz 
 'x, y, z' 
 '-x, -y, -z' 
 
_cell_length_a    11.2312 
_cell_length_b    11.7544 
_cell_length_c    11.9939 
_cell_angle_alpha  72.046 
_cell_angle_beta   71.094 
_cell_angle_gamma  80.418 
 
_shelx_F_squared_multiplier     1.000 
 
loop_ 
 _refln_index_h 
 _refln_index_k 
 _refln_index_l 
 _refln_F_squared_calc 
 _refln_F_squared_meas 
 _refln_F_squared_sigma 
 _refln_observed_status 
   2   0   0    11702.46    11173.13     31.19 o 
   3   0   0      631.13      636.83     33.89 o 
   4   0   0       48.57       48.37     17.70 o 
   5   0   0        1.75        4.57     12.64 o 
   6   0   0      979.27      882.35     15.07 o 
   7   0   0      217.53      252.77     17.50 o 
   8   0   0     1638.31     1419.27     71.88 o 
   9   0   0      115.03      158.08     21.42 o 
  10   0   0      153.99      193.37     21.97 o 
  11   0   0      259.46      377.89     61.45 o 
  13   0   0       10.41       37.51     37.51 o 
 -12   1   0      108.78      120.59      8.75 o 
 -11   1   0      209.98      249.87     31.68 o 
 -10   1   0       91.94       87.13     21.66 o 
  -9   1   0       15.13       49.59     48.25 o 
  -8   1   0      390.04      369.86     18.11 o 
  -7   1   0      780.61      725.46     19.80 o 
  -6   1   0      328.39      413.25     24.39 o 
  -5   1   0     1552.69     1723.66     29.76 o 
  -4   1   0     3576.38     3508.35     54.39 o 
  -3   1   0     3198.05     3089.75     51.51 o 
  -2   1   0      728.96      724.10     29.65 o 
  -1   1   0      484.12      592.95     36.45 o 
   1   1   0    12113.22    12151.92     33.83 o 
   2   1   0       58.43      113.96     14.64 o 
   3   1   0       57.86       96.87     25.83 o 
   4   1   0      657.24      654.82     19.41 o 
   5   1   0       12.33       17.46     12.54 o 
   6   1   0      929.01      887.36     25.55 o 
   7   1   0        9.07       32.63     18.52 o 
   8   1   0     2316.23     1983.32     63.80 o 
   9   1   0      415.80      397.04     23.69 o 
  10   1   0       64.36       68.40      6.16 o 
  11   1   0      275.23      276.40     49.02 o 
  12   1   0      201.06      181.58      9.21 o 
  13   1   0      137.43      174.22     52.93 o 
 -12   2   0        1.51        4.51      7.32 o 
 -11   2   0      463.14      449.08     25.50 o 
 -10   2   0      799.59      679.58     15.99 o 
  -9   2   0       30.71       37.01     16.80 o 
  -8   2   0      166.56      170.14     13.25 o 
  -7   2   0      467.77      494.88     31.47 o 
  -6   2   0      321.37      347.17     39.79 o 
  -5   2   0      899.72     1086.28     31.88 o 
  -4   2   0     3319.26     3039.69     52.29 o 
  -3   2   0     2722.20     2731.39     29.27 o 
  -2   2   0     3023.15     2929.16     78.24 o 
  -1   2   0     2061.01     1953.84     28.93 o 
   0   2   0       76.11      125.15     32.72 o 
   1   2   0     8686.89     8176.78     41.16 o 
   2   2   0      164.21      214.73     34.21 o 
   3   2   0       64.58       80.34     19.30 o 
   4   2   0        8.85       11.69     14.19 o 
   5   2   0       11.92       36.37     14.36 o 
   6   2   0     1036.60      891.84     22.32 o 
   7   2   0      127.19      135.21      8.92 o 
   8   2   0        1.23        6.19      5.66 o 
   9   2   0     1009.85     1046.25    137.74 o 
  10   2   0       68.89       80.09     39.79 o 
  11   2   0      181.14      223.01     66.74 o 
  12   2   0        0.05        3.45     16.80 o 
  13   2   0      134.83      204.14     33.60 o 
 -12   3   0       31.78       43.24     20.10 o 
 -11   3   0      429.32      391.36     29.80 o 
 -10   3   0      153.77      178.04      9.44 o 
  -9   3   0        1.03        2.99      1.24 o 
  -8   3   0       20.76       31.38     13.75 o 
  -7   3   0      678.82      699.34     32.95 o 
  -6   3   0      224.89      209.86     13.51 o 
  -5   3   0       31.14      154.76     29.86 o 
  -4   3   0      474.92      453.23     22.17 o 
  -3   3   0     3367.67     3183.41     70.17 o 
  -2   3   0     3941.32     3676.18     24.61 o 
  -1   3   0     4160.46     3911.56     65.13 o 
   0   3   0     8278.46     7682.23     48.74 o 
   1   3   0     7198.70     6726.36     23.59 o 
   2   3   0     1396.76     1383.37     82.62 o 
   3   3   0        4.77       27.97     13.12 o 
   4   3   0      274.26      301.64     33.28 o 
   5   3   0       34.46       45.14      8.89 o 
   6   3   0     2751.94     2587.83     22.10 o 
   7   3   0      272.68      276.73     22.11 o 
   8   3   0      794.24      719.06     12.02 o 
   9   3   0      820.86      769.58     20.41 o 
  10   3   0      215.62      244.10     26.67 o 
  11   3   0       33.55       42.46     21.24 o 
  12   3   0       32.24       33.83     35.90 o 
 -12   4   0       15.76       22.55     51.09 o 
 -11   4   0        2.52        3.44      2.65 o 
 -10   4   0      319.05      292.81     14.84 o 
  -9   4   0      207.49      268.72     32.50 o 
  -8   4   0       91.10       89.00     17.04 o 
  -7   4   0        0.61        9.48     10.90 o 
  -6   4   0     1226.33     1128.70     21.57 o 
  -5   4   0      786.32      730.34     10.74 o 
  -4   4   0      215.59      226.78     11.68 o 
  -3   4   0     1975.14     1819.94     33.96 o 
  -2   4   0      699.86      638.22     17.40 o 
  -1   4   0     2939.42     2933.92     82.43 o 
   0   4   0     3178.21     2924.96     42.72 o 
   1   4   0     7980.63     7373.69     18.29 o 
   2   4   0      510.29      575.27     23.41 o 
   3   4   0     1462.79     1666.87     28.69 o 
   4   4   0      579.99      544.03     13.26 o 
   5   4   0      649.24      621.45     11.24 o 
   6   4   0     2078.12     1918.63     19.33 o 
   7   4   0      573.77      537.28     23.71 o 
   8   4   0      392.73      432.17     36.11 o 
   9   4   0       28.55       28.91     15.10 o 
  10   4   0      419.41      387.06     32.02 o 
  11   4   0      265.42      291.16     33.26 o 
  12   4   0       28.48       27.62      2.07 o 
 -11   5   0       83.51       79.39     16.90 o 
 -10   5   0       20.27       60.03     32.59 o 
  -9   5   0      297.21      347.67     31.25 o 
  -8   5   0        1.25        6.51      5.41 o 
  -7   5   0       10.45       25.38      9.55 o 
  -6   5   0      370.16      362.00     34.52 o 
  -5   5   0     3719.01     3660.57     27.19 o 
  -4   5   0      646.30      717.28     26.06 o 
  -3   5   0      765.84      724.84     32.19 o 
  -2   5   0       16.49       43.41     24.48 o 
  -1   5   0     2483.98     2410.15     13.70 o 
   0   5   0     1318.28     1332.88     30.93 o 
   1   5   0     8255.87     7764.26     54.41 o 
   2   5   0     1026.28     1007.94     28.90 o 
   3   5   0     5446.33     5010.67     64.32 o 
   4   5   0      470.41      452.95      6.67 o 
   5   5   0       67.17       80.75      7.37 o 
   6   5   0      516.29      527.96     16.71 o 
   7   5   0     1768.53     1528.43     17.38 o 
   8   5   0       86.29      108.07     38.38 o 
   9   5   0      429.84      452.21     22.47 o 
  10   5   0      138.79      153.12     29.92 o 
  11   5   0      508.42      476.57     19.22 o 
  12   5   0        3.43        6.00      3.80 o 
 -11   6   0       25.73       37.97     10.13 o 
 -10   6   0       35.22       27.78      7.25 o 
  -9   6   0      174.75      207.30     28.88 o 
  -8   6   0       64.42      164.47     34.83 o 
  -7   6   0       11.13       13.56     18.79 o 
  -6   6   0      177.45      195.33     18.52 o 
  -5   6   0     2226.58     2081.72     36.13 o 
  -4   6   0     1053.66      969.13     35.64 o 
  -3   6   0      386.75      393.76     16.82 o 
  -2   6   0       18.50       29.56     24.08 o 
  -1   6   0       46.59       43.10      8.28 o 
   0   6   0      119.31      123.52     16.07 o 
   1   6   0        0.52       12.43     35.41 o 
   2   6   0       96.92      110.45     24.32 o 
   3   6   0     1529.41     1440.54     75.60 o 
   4   6   0      107.29      149.73     38.55 o 
   5   6   0      197.13      273.86     34.56 o 
   6   6   0      235.47      226.98      7.73 o 
   7   6   0      647.28      650.49     36.94 o 
   8   6   0       72.61      104.70     41.05 o 
   9   6   0        4.13        3.83      3.35 o 
  10   6   0        1.80       10.34      6.32 o 
  11   6   0      285.22      271.76     30.62 o 
  12   6   0      127.70      170.46     25.37 o 
 -10   7   0      104.39      134.63     31.76 o 
  -9   7   0        6.25       10.84     15.72 o 
  -8   7   0      470.51      423.19      7.82 o 
  -7   7   0       88.59      114.57     30.48 o 
  -6   7   0        0.31        7.89     17.68 o 
  -5   7   0       43.45       46.27     38.92 o 
  -4   7   0      426.64      472.44     23.90 o 
  -3   7   0       56.44       61.61     11.32 o 
  -2   7   0       77.67       74.93     17.49 o 
  -1   7   0      223.15      250.36     30.62 o 
   0   7   0      706.72      655.92     17.68 o 
   1   7   0      222.43      213.78     35.91 o 
   2   7   0       26.52       49.99     28.80 o 
   3   7   0      385.20      354.75     15.19 o 
   4   7   0      830.82      758.84     35.90 o 
   5   7   0      458.61      415.82     13.78 o 
   6   7   0        3.90        4.28      4.55 o 
   7   7   0      145.01      200.86     22.71 o 
   8   7   0      400.46      436.58     27.36 o 
   9   7   0      316.81      316.07     28.24 o 
  10   7   0        5.56        8.21     11.37 o 
  11   7   0       28.74       57.99     38.38 o 
 -10   8   0       13.45       11.97      1.15 o 
  -9   8   0       23.77       38.20     62.37 o 
  -8   8   0      431.33      388.48     65.82 o 
  -7   8   0       36.80       35.09      6.15 o 
  -6   8   0       12.56       29.28     13.53 o 
  -5   8   0       39.80       36.44      2.45 o 
  -4   8   0      178.84      240.26     23.82 o 
  -3   8   0      101.64       99.18      3.91 o 
  -2   8   0      357.96      416.97     23.58 o 
  -1   8   0        4.72       25.17     10.46 o 
   0   8   0     1886.75     1948.95     47.06 o 
   1   8   0     1904.66     1742.14    130.19 o 
   2   8   0      425.52      473.83     26.93 o 
   3   8   0       24.03       22.30     11.12 o 
   4   8   0       26.50       52.98     17.72 o 
   5   8   0      143.62      250.24     37.10 o 
   6   8   0        0.32        5.13     18.19 o 
   7   8   0        0.03        6.62     26.54 o 
   8   8   0      309.09      236.83     28.99 o 
   9   8   0      155.54      173.66     36.63 o 
  10   8   0        5.14       12.84     23.94 o 
  11   8   0       22.23       19.73      0.46 o 
  -9   9   0       25.18       59.84     50.63 o 
  -8   9   0        3.61       14.04     57.77 o 
  -7   9   0      511.56      540.34     24.93 o 
  -6   9   0       20.28       25.76      9.23 o 
  -5   9   0       40.15       35.28     10.83 o 
  -4   9   0        1.59       12.26     10.10 o 
  -3   9   0        4.42       14.26      9.62 o 
  -2   9   0       64.11       69.77     14.85 o 
  -1   9   0      184.19      240.75     21.75 o 
   0   9   0       53.65       52.15     13.85 o 
   1   9   0     1064.61      968.43     10.93 o 
   2   9   0      764.54      751.10     23.20 o 
   3   9   0      663.43      618.71     28.65 o 
   4   9   0      624.07      615.07     15.30 o 
   5   9   0      528.47      484.98     12.71 o 
   6   9   0        0.24        5.08     23.54 o 
   7   9   0       28.39       33.37     14.73 o 
   8   9   0       30.00       27.49      3.22 o 
   9   9   0      333.70      276.85     20.87 o 
  10   9   0       36.26       37.13     14.27 o 
  -8  10   0        1.06        6.67     46.49 o 
  -7  10   0       85.81       90.68      3.45 o 
  -6  10   0       48.53       52.72     13.00 o 
  -5  10   0       11.14        6.54      3.89 o 
  -4  10   0       12.45       10.64      4.03 o 
  -3  10   0      261.90      296.14     44.86 o 
  -2  10   0      894.16      796.66      7.56 o 
  -1  10   0       47.50       45.12     15.07 o 
   0  10   0       29.47       31.44     20.56 o 
   1  10   0      567.35      524.32     25.32 o 
   2  10   0      619.32      624.20     28.06 o 
   3  10   0       22.05       40.49     16.85 o 
   4  10   0       56.66       74.30     28.68 o 
   5  10   0       58.59       67.75     25.82 o 
   6  10   0      304.22      364.40     34.83 o 
   7  10   0        0.87        4.07      8.75 o 
   8  10   0        0.95        6.39     26.11 o 
   9  10   0      111.75      172.01     26.90 o 
  -7  11   0       25.27       23.70     10.13 o 
  -6  11   0      197.14      233.59     39.81 o 
  -5  11   0        3.51       15.13      9.21 o 
  -4  11   0       19.23       28.55      8.63 o 
  -3  11   0       12.54       18.22     11.16 o 
  -2  11   0      509.20      478.46     34.98 o 
  -1  11   0      111.00      176.53     18.53 o 
   0  11   0       59.72       97.02     14.22 o 
   1  11   0        3.12        8.50      8.17 o 
   2  11   0      231.07      262.06     17.39 o 
   3  11   0       81.86       73.22      7.77 o 
   4  11   0        9.79       41.94     31.93 o 
   5  11   0      180.72      174.04     10.88 o 
   6  11   0      197.55      182.30     37.05 o 
   7  11   0        9.12       18.19     10.50 o 
   8  11   0        3.02       12.11     21.29 o 
  -5  12   0       30.58       47.87     22.09 o 
  -4  12   0        2.89        3.19      6.67 o 
  -3  12   0       65.99       87.91     23.24 o 
  -2  12   0      158.61      228.53     35.90 o 
  -1  12   0      152.85      234.97     55.00 o 
   0  12   0        0.29        8.89     17.56 o 
   1  12   0       13.22       17.88     14.20 o 
   2  12   0        1.28        0.92     18.62 o 
   3  12   0       86.91       96.19     30.07 o 
   4  12   0       30.96       31.30     29.24 o 
   5  12   0        5.53       13.04     16.27 o 
   6  12   0       53.57       67.36     23.73 o 
   7  12   0       88.75       80.62     22.24 o 
  -3  13   0        9.10       18.18     64.44 o 
  -2  13   0       31.13       49.48     41.89 o 
  -1  13   0      123.21      107.25      3.22 o 
   0  13   0        0.38        2.76      5.29 o 
   1  13   0       11.95       41.56     35.50 o 
   2  13   0        9.15       24.82     26.15 o 
   3  13   0       87.64       80.86     29.13 o 
   4  13   0        4.40        4.37      5.92 o 
   5  13   0       11.28       19.18     33.41 o 
  -3 -13   1       37.43       48.89     28.18 o 
  -2 -13   1        1.85        6.14     12.35 o 
  -1 -13   1        3.49       12.32     18.64 o 
   0 -13   1       86.65       91.75     16.78 o 
   1 -13   1      117.09      103.56      0.46 o 
  -6 -12   1        0.77        6.21     26.35 o 
  -5 -12   1        1.61        7.15     15.65 o 
  -4 -12   1       54.78       56.96      8.04 o 
  -3 -12   1      109.95      143.39     16.80 o 
  -2 -12   1        2.38        8.52     13.62 o 
  -1 -12   1       25.98       33.01     26.22 o 
   0 -12   1        9.25       11.65      2.25 o 
   1 -12   1      311.02      304.99     20.38 o 
   2 -12   1       23.49       30.38     17.72 o 
   5 -12   1       25.90       48.10     39.81 o 
  -7 -11   1       32.84       31.08      5.44 o 
  -6 -11   1       76.58       67.93     18.81 o 
  -5 -11   1        0.06        6.22     28.78 o 
  -4 -11   1       90.43       93.71     11.39 o 
  -3 -11   1      250.51      302.58     30.55 o 
  -2 -11   1      194.14      253.48     26.46 o 
  -1 -11   1      152.19      212.75     28.67 o 
   0 -11   1        0.22       15.57     12.56 o 
   1 -11   1      673.31      594.35     22.67 o 
   2 -11   1       80.19       93.65     22.60 o 
   3 -11   1       17.18       22.85     23.36 o 
   4 -11   1        3.47       14.50     39.58 o 
   5 -11   1      278.28      292.28     63.52 o 
   6 -11   1       33.64       59.38     43.27 o 
  -9 -10   1        3.35       16.60     17.07 o 
  -8 -10   1       19.47       35.88     32.01 o 
  -7 -10   1       76.42       78.59     11.62 o 
  -6 -10   1      229.58      218.58     57.19 o 
  -5 -10   1        3.83       14.92      8.38 o 
  -4 -10   1      181.35      214.13     27.85 o 
  -3 -10   1      486.64      469.26     21.98 o 
  -2 -10   1      419.61      442.74     37.76 o 
  -1 -10   1       21.87       29.71      4.69 o 
   0 -10   1      159.55      139.41     24.17 o 
   1 -10   1        0.92        2.42      2.39 o 
   2 -10   1      870.30      757.93     19.67 o 
   3 -10   1        0.40        2.27      4.73 o 
   4 -10   1       24.95       22.14      4.14 o 
   5 -10   1      184.28      170.07      0.69 o 
   6 -10   1      160.57      165.47     14.73 o 
   7 -10   1        0.21        4.37     35.67 o 
   8 -10   1       15.07       24.39     59.61 o 
  -9  -9   1      182.78      175.75     12.86 o 
  -8  -9   1      108.61      110.54     22.48 o 
  -7  -9   1       45.77       51.61     45.72 o 
  -6  -9   1      318.16      367.49     29.81 o 
  -5  -9   1      545.38      497.44     27.81 o 
  -4  -9   1        3.69        9.38      4.55 o 
  -3  -9   1       39.85       55.92     12.40 o 
  -2  -9   1      687.09      706.09     23.81 o 
  -1  -9   1      195.08      185.19     27.53 o 
   0  -9   1        6.79       20.43     15.07 o 
   1  -9   1      277.94      297.31     12.95 o 
   2  -9   1      248.79      279.02     18.87 o 
   3  -9   1        5.34       36.19     20.00 o 
   4  -9   1       25.58       37.47     17.36 o 
   5  -9   1        2.21        4.70     17.31 o 
   6  -9   1      385.06      417.25     34.75 o 
   7  -9   1      261.50      244.64     21.63 o 
   8  -9   1       32.75       44.42     14.04 o 
   9  -9   1        1.65       38.20     50.40 o 
 -10  -8   1        0.71        4.10      4.59 o 
  -9  -8   1      446.49      426.53     37.99 o 
  -8  -8   1       18.84       46.49     30.85 o 
  -7  -8   1       17.54       28.34     32.78 o 
  -6  -8   1       34.58       43.36     12.96 o 
  -5  -8   1      105.55      158.81     24.63 o 
  -4  -8   1      866.39      839.23     32.93 o 
  -3  -8   1       13.66       41.94     30.32 o 
  -2  -8   1      469.29      478.80     41.73 o 
  -1  -8   1     1117.26     1148.72     26.81 o 
   0  -8   1      146.38      158.08     20.08 o 
   1  -8   1      157.97      186.34     11.57 o 
   2  -8   1      227.36      219.04      8.15 o 
   3  -8   1      471.03      479.57     30.39 o 
   4  -8   1      544.54      512.79     22.56 o 
   5  -8   1       52.71       60.26     32.48 o 
   6  -8   1       14.25       18.41     23.27 o 
   7  -8   1      502.80      475.24     11.28 o 
   8  -8   1      183.98      184.34     15.65 o 
   9  -8   1        2.10        9.90     16.57 o 
  10  -8   1       41.82       66.97     33.60 o 
 -11  -7   1        4.40       10.34      6.82 o 
 -10  -7   1       30.34       37.93      5.06 o 
  -9  -7   1      358.12      333.63     24.66 o 
  -8  -7   1      237.17      210.70     10.01 o 
  -7  -7   1      449.29      499.95     39.20 o 
  -6  -7   1       81.41      120.64     32.78 o 
  -5  -7   1      519.53      560.01     42.82 o 
  -4  -7   1      278.50      273.60      9.40 o 
  -3  -7   1      197.56      216.38     16.69 o 
  -2  -7   1        1.69        6.75     19.87 o 
  -1  -7   1     1826.30     1777.27     37.50 o 
   0  -7   1     1888.69     1979.91     22.89 o 
   1  -7   1      212.36      242.16     22.38 o 
   2  -7   1      191.41      204.08     15.10 o 
   3  -7   1      392.50      409.06     10.83 o 
   4  -7   1      582.77      589.53     31.43 o 
   5  -7   1       39.55       76.43     50.40 o 
   6  -7   1       13.04       23.84     26.16 o 
   7  -7   1       21.39       45.99     28.47 o 
   8  -7   1      908.50      840.01     63.75 o 
   9  -7   1        6.48       18.64     12.89 o 
  10  -7   1       42.74       66.51     57.54 o 
 -11  -6   1       42.51       45.91     40.43 o 
 -10  -6   1        8.55       13.35     40.77 o 
  -9  -6   1       77.63       93.76     27.21 o 
  -8  -6   1      206.32      279.89     30.97 o 
  -7  -6   1      456.70      464.89     25.83 o 
  -6  -6   1        4.41        9.81     20.18 o 
  -5  -6   1       11.05       37.03     22.75 o 
  -4  -6   1     1370.56     1441.96     63.06 o 
  -3  -6   1      758.82      716.14     17.03 o 
  -2  -6   1      373.66      368.72      5.43 o 
  -1  -6   1      133.44      119.32     18.94 o 
   0  -6   1     5341.47     4954.99    128.87 o 
   1  -6   1       28.69       72.38     22.92 o 
   2  -6   1      843.12      795.99     28.85 o 
   3  -6   1       93.70       97.53      5.47 o 
   4  -6   1     1297.47     1172.79      5.32 o 
   5  -6   1        4.96       22.22     16.01 o 
   6  -6   1      187.13      187.71     26.24 o 
   7  -6   1      182.62      192.29     30.95 o 
   8  -6   1     1036.19      902.41     25.45 o 
   9  -6   1        1.36        1.61      0.92 o 
  10  -6   1       93.72      113.92     19.79 o 
  11  -6   1        1.75       12.89     53.62 o 
 -12  -5   1       78.26       68.12     18.64 o 
 -11  -5   1      400.55      337.51      9.11 o 
 -10  -5   1       60.03       50.84      5.47 o 
  -9  -5   1      493.40      482.26     16.46 o 
  -8  -5   1      187.82      240.45     40.90 o 
  -7  -5   1     1389.07     1434.01    105.75 o 
  -6  -5   1        0.23       10.66     23.19 o 
  -5  -5   1       59.55       80.42     46.15 o 
  -4  -5   1      441.68      401.19     33.26 o 
  -3  -5   1     2463.19     2217.90     85.15 o 
  -2  -5   1        0.25        3.75      5.47 o 
  -1  -5   1     3145.27     2889.22     19.13 o 
   0  -5   1     7562.32     7130.52     43.60 o 
   1  -5   1     3490.46     3344.28     50.64 o 
   2  -5   1       61.65      127.78     18.49 o 
   3  -5   1       98.07      131.23      8.18 o 
   4  -5   1      507.57      484.96     53.85 o 
   5  -5   1     1133.72     1054.74     23.38 o 
   6  -5   1      211.78      235.89     19.04 o 
   7  -5   1        0.63        5.79     17.95 o 
   8  -5   1      323.69      371.63     29.80 o 
   9  -5   1      157.42      126.22      6.87 o 
  10  -5   1      194.19      228.30     19.33 o 
  11  -5   1       26.02       55.00     52.70 o 
 -12  -4   1        0.17       11.05     34.29 o 
 -11  -4   1      146.85      143.59     27.39 o 
 -10  -4   1      583.98      565.85     34.98 o 
  -9  -4   1        3.22       12.12     42.63 o 
  -8  -4   1      141.02      145.67     38.72 o 
  -7  -4   1     1355.97     1247.15     60.76 o 
  -6  -4   1      942.97      855.28      9.92 o 
  -5  -4   1        0.28        9.20     11.73 o 
  -4  -4   1       66.91       80.96     24.74 o 
  -3  -4   1     3593.65     3439.64     66.51 o 
  -2  -4   1       60.77       74.18      8.63 o 
  -1  -4   1     4117.05     3833.72    104.96 o 
   0  -4   1     3074.50     3010.33     52.06 o 
   1  -4   1     8786.54     8124.39     19.79 o 
   2  -4   1     1629.83     1617.22     20.66 o 
   3  -4   1       20.41       25.47     13.81 o 
   4  -4   1      567.69      602.22     21.36 o 
   5  -4   1      344.40      344.20     19.45 o 
   6  -4   1      297.20      324.84     16.77 o 
   7  -4   1      149.85      134.14     16.57 o 
   8  -4   1        8.09        8.16      3.41 o 
   9  -4   1      891.78      881.30     31.98 o 
  10  -4   1        3.66       32.66     20.44 o 
  11  -4   1      260.05      237.51      1.61 o 
  12  -4   1       12.14       44.88     46.49 o 
 -12  -3   1       52.45       52.01      3.22 o 
 -11  -3   1       10.18       21.86     66.74 o 
 -10  -3   1      276.76      312.19     26.98 o 
  -9  -3   1      329.11      277.93     36.25 o 
  -8  -3   1        1.41       11.66     13.66 o 
  -7  -3   1      419.92      408.04     15.07 o 
  -6  -3   1      568.74      542.53     53.19 o 
  -5  -3   1       67.85      115.73     16.73 o 
  -4  -3   1        2.61        7.93      5.42 o 
  -3  -3   1      175.91      200.68     15.51 o 
  -2  -3   1      979.08      975.01     34.17 o 
  -1  -3   1     2223.13     2135.64     19.42 o 
   0  -3   1     8507.47     8178.09    136.75 o 
   1  -3   1      289.16      311.55     21.33 o 
   2  -3   1     8510.68     7970.99     15.63 o 
   3  -3   1     2620.29     2492.09     20.97 o 
   4  -3   1      362.20      379.55     16.72 o 
   5  -3   1      211.29      283.39     30.75 o 
   6  -3   1     1183.64     1122.93     26.78 o 
   7  -3   1      341.58      308.63     12.75 o 
   8  -3   1      608.15      599.60     17.65 o 
   9  -3   1        4.17        7.11      7.90 o 
  10  -3   1      485.38      486.64     24.11 o 
  11  -3   1       43.54       44.59     15.30 o 
  12  -3   1       65.92       67.66     30.38 o 
 -12  -2   1      160.67      182.96     10.82 o 
 -11  -2   1        0.00        2.07      5.98 o 
 -10  -2   1       20.66       57.77     67.43 o 
  -9  -2   1      776.06      705.82     27.43 o 
  -8  -2   1        3.90       29.42     21.58 o 
  -7  -2   1      569.11      601.93     22.14 o 
  -6  -2   1     3013.79     2894.67     63.97 o 
  -5  -2   1       35.11       46.46     21.53 o 
  -4  -2   1       87.69      111.90     24.68 o 
  -3  -2   1       55.16       57.13     24.02 o 
  -2  -2   1       36.70       54.20     22.98 o 
  -1  -2   1    13773.06    13097.16     58.00 o 
   0  -2   1      428.76      446.69     11.03 o 
   1  -2   1    19260.28    18539.71    141.15 o 
   2  -2   1     1344.40     1395.96     51.44 o 
   3  -2   1      904.43      903.31     61.24 o 
   4  -2   1        0.50       24.38     20.60 o 
   5  -2   1     1749.72     1664.07    102.70 o 
   6  -2   1     1811.23     1641.15    104.04 o 
   7  -2   1     1667.53     1810.95     30.25 o 
   8  -2   1     1234.34     1232.75     58.40 o 
   9  -2   1      344.34      327.13     11.16 o 
  10  -2   1     1464.49     1293.08    156.96 o 
  11  -2   1      607.72      505.40     17.40 o 
  12  -2   1      163.96      166.78     37.43 o 
 -12  -1   1       11.91       14.96      1.38 o 
 -11  -1   1       24.60       27.16     25.09 o 
 -10  -1   1       98.33      108.86      8.05 o 
  -9  -1   1      245.30      191.34      7.94 o 
  -8  -1   1      336.88      333.39     27.25 o 
  -7  -1   1        4.51       29.57     15.41 o 
  -6  -1   1        1.69       86.31     28.15 o 
  -5  -1   1     1690.57     1527.75     19.19 o 
  -4  -1   1      301.53      294.33     30.98 o 
  -3  -1   1      810.16     1019.81     55.10 o 
  -2  -1   1       41.74       48.25     12.66 o 
  -1  -1   1     1688.41     1609.69     64.21 o 
   0  -1   1       28.67       39.12     41.43 o 
   1  -1   1     1420.77     1473.30     21.53 o 
   2  -1   1      729.99      712.92     14.32 o 
   3  -1   1     3597.83     3552.88     42.21 o 
   4  -1   1       57.94      103.02     15.05 o 
   5  -1   1      898.31      811.74     18.71 o 
   6  -1   1     2231.75     2318.97     25.19 o 
   7  -1   1     1590.61     1400.21     73.28 o 
   8  -1   1      223.39      219.71     12.67 o 
   9  -1   1      341.99      389.79     19.95 o 
  10  -1   1       38.73       89.93     34.39 o 
  11  -1   1      766.44      741.82     39.02 o 
  12  -1   1        5.85       12.28     11.06 o 
 -12   0   1      146.82      144.53      3.68 o 
 -11   0   1       18.88       22.78     59.61 o 
 -10   0   1        0.66       18.73     24.38 o 
  -9   0   1      159.65      164.84      8.13 o 
  -8   0   1      559.87      590.91     25.58 o 
  -7   0   1       19.06       19.74     16.77 o 
  -6   0   1       21.15       56.37     29.09 o 
  -5   0   1     2676.94     2380.69     12.02 o 
  -4   0   1      740.72      750.90     22.85 o 
  -3   0   1     2803.83     2931.56     30.40 o 
  -2   0   1     2298.65     2253.43     73.64 o 
  -1   0   1     3640.47     3595.65     64.67 o 
   2   0   1     3115.55     3023.50     60.07 o 
   3   0   1     2861.59     2966.12     27.92 o 
   4   0   1     1048.90      951.83     20.89 o 
   5   0   1        1.24        1.19      1.14 o 
   6   0   1      486.57      559.19     18.38 o 
   7   0   1      616.37      605.97     21.61 o 
   8   0   1     1487.62     1558.37     31.22 o 
   9   0   1        0.38        4.26      3.43 o 
  10   0   1       44.58       58.44     18.30 o 
  11   0   1      522.44      430.62     21.07 o 
  13   0   1        6.81        7.13      8.29 o 
 -12   1   1       81.36       99.19     58.46 o 
 -11   1   1      207.60      195.57     15.13 o 
 -10   1   1        0.86       14.89     31.02 o 
  -9   1   1        4.02       23.36     17.14 o 
  -8   1   1      404.43      371.37     21.06 o 
  -7   1   1        0.91       11.30      6.02 o 
  -6   1   1     1309.45     1273.98     28.49 o 
  -5   1   1      261.01      319.86     35.08 o 
  -4   1   1     1678.09     1673.17     13.36 o 
  -3   1   1      231.66      270.33     20.67 o 
  -2   1   1     1611.73     1550.36      9.67 o 
  -1   1   1     1103.66     1122.86     50.86 o 
   1   1   1     1290.88     1525.61     58.92 o 
   2   1   1     3459.90     3373.61     61.06 o 
   3   1   1      387.49      392.68     13.01 o 
   4   1   1     3810.73     3435.11     24.08 o 
   5   1   1        4.73       19.11      8.41 o 
   6   1   1      640.17      648.41     21.86 o 
   7   1   1        3.80       16.06     13.18 o 
   8   1   1     1439.77     1481.24     46.64 o 
   9   1   1      965.14      937.73     23.89 o 
  10   1   1      157.23      188.26     35.82 o 
  11   1   1        0.25        4.37     52.24 o 
  12   1   1      418.47      477.31     46.03 o 
  13   1   1       12.00       14.04      2.07 o 
 -12   2   1      128.60      224.97     33.75 o 
 -11   2   1      335.56      374.35     25.67 o 
 -10   2   1      174.90      168.44     41.51 o 
  -9   2   1      277.71      274.90     10.80 o 
  -8   2   1      110.12      145.37     24.51 o 
  -7   2   1      441.29      400.93     24.86 o 
  -6   2   1       77.57       97.02     14.02 o 
  -5   2   1      648.92      660.58      6.49 o 
  -4   2   1     1202.73     1360.65     34.24 o 
  -3   2   1      857.58      941.90     55.94 o 
  -2   2   1      771.28      738.09     61.91 o 
  -1   2   1      375.09      436.45     24.04 o 
   0   2   1      377.99      407.73     13.71 o 
   1   2   1     4392.35     4081.64     38.43 o 
   2   2   1     4637.65     4562.87     33.03 o 
   3   2   1      107.68      125.03      4.64 o 
   4   2   1     2219.36     2203.58     71.93 o 
   5   2   1     1199.96     1204.43     58.45 o 
   6   2   1       56.49       74.56     13.68 o 
   7   2   1      114.97      124.35     16.46 o 
   8   2   1       88.59      106.98     14.92 o 
   9   2   1      470.09      408.97     14.15 o 
  10   2   1      831.39      722.52     10.05 o 
  11   2   1      458.13      425.33     23.13 o 
  12   2   1       23.56       70.19     12.66 o 
  13   2   1      199.66      265.58     65.82 o 
 -12   3   1      110.15      136.37     16.74 o 
 -11   3   1      548.34      521.52     19.60 o 
 -10   3   1       34.52       59.13     43.48 o 
  -9   3   1      295.78      266.54     63.17 o 
  -8   3   1       61.04       54.69     14.50 o 
  -7   3   1      223.60      218.93     15.27 o 
  -6   3   1       95.14      213.33     39.84 o 
  -5   3   1      361.39      294.99      9.13 o 
  -4   3   1        5.11        6.73      1.72 o 
  -3   3   1     1191.83     1100.58    102.40 o 
  -2   3   1     3731.06     3645.26     56.84 o 
  -1   3   1       79.25       68.93     13.80 o 
   0   3   1     2067.48     2031.11     93.98 o 
   1   3   1    13767.86    13236.04    297.06 o 
   2   3   1     8198.75     7628.82     43.04 o 
   3   3   1      164.92      202.16     30.43 o 
   4   3   1       20.59       23.96      2.06 o 
   5   3   1     1384.09     1327.78     10.07 o 
   6   3   1      142.69      191.12     17.39 o 
   7   3   1      506.46      497.24      6.81 o 
   8   3   1        8.86       14.25     30.67 o 
   9   3   1      279.24      312.99     37.38 o 
  10   3   1      220.97      238.45     19.69 o 
  11   3   1      166.98      249.70     31.49 o 
  12   3   1       29.61       57.43     16.51 o 
  13   3   1      307.79      329.33     31.30 o 
 -11   4   1      169.73      208.89     19.66 o 
 -10   4   1       78.36       90.77     26.50 o 
  -9   4   1       44.37       69.27     44.99 o 
  -8   4   1        6.31        9.84      9.19 o 
  -7   4   1      473.62      473.43     33.08 o 
  -6   4   1      261.45      289.49     11.07 o 
  -5   4   1      272.79      334.97     16.88 o 
  -4   4   1      172.11      154.12     14.91 o 
  -3   4   1     2208.38     2163.55     99.38 o 
  -2   4   1     1187.41     1215.80     36.30 o 
  -1   4   1       60.02       65.78      3.37 o 
   0   4   1      107.59      149.94     22.17 o 
   1   4   1     5240.53     5211.39     27.28 o 
   2   4   1     3726.10     3386.27     89.52 o 
   3   4   1        2.29        5.57     18.22 o 
   4   4   1      352.35      426.72     28.42 o 
   5   4   1      149.03      233.80     22.47 o 
   6   4   1      514.49      454.50     36.18 o 
   7   4   1       26.80       85.98     30.48 o 
   8   4   1      128.25      127.25     18.52 o 
   9   4   1      162.80      192.95     19.08 o 
  10   4   1       75.95      164.29     32.15 o 
  11   4   1       38.23       59.72     21.00 o 
  12   4   1       48.57       54.96      7.54 o 
  13   4   1       84.98       91.83     28.77 o 
 -11   5   1        0.68        7.67      4.95 o 
 -10   5   1       75.15       87.42     22.32 o 
  -9   5   1      124.22      187.16     23.35 o 
  -8   5   1       13.44       14.83      1.84 o 
  -7   5   1        0.24       26.60     17.38 o 
  -6   5   1      924.29      900.96     41.52 o 
  -5   5   1      256.23      249.91     14.11 o 
  -4   5   1       23.02       33.28      7.92 o 
  -3   5   1      368.75      352.15      6.10 o 
  -2   5   1     2047.58     1835.66    110.81 o 
  -1   5   1     4043.95     3796.24    166.79 o 
   0   5   1     1134.41     1208.44     95.91 o 
   1   5   1        1.22        4.22      3.29 o 
   2   5   1     3482.59     3268.43     69.60 o 
   3   5   1     1113.52     1233.99     25.89 o 
   4   5   1      922.33      887.89     29.38 o 
   5   5   1        2.21       36.86     27.37 o 
   6   5   1      634.85      711.30     35.43 o 
   7   5   1       78.09      153.59     25.92 o 
   8   5   1       88.34      123.43     30.88 o 
   9   5   1        4.83       15.61     15.86 o 
  10   5   1      171.03      141.54     62.60 o 
  11   5   1       99.98      137.73     32.16 o 
  12   5   1       26.73       33.40     11.28 o 
 -11   6   1       23.92       40.69     17.16 o 
 -10   6   1        0.37        2.75      4.60 o 
  -9   6   1      328.23      313.33     11.85 o 
  -8   6   1      130.23      223.46     42.01 o 
  -7   6   1        1.06        7.04     16.41 o 
  -6   6   1      632.83      648.02     32.26 o 
  -5   6   1      935.24      977.96     60.64 o 
  -4   6   1        4.49        4.50      4.83 o 
  -3   6   1       77.10       97.79     11.61 o 
  -2   6   1       24.17       18.21      4.88 o 
  -1   6   1     1420.89     1434.13     39.68 o 
   0   6   1      640.27      635.95     25.83 o 
   1   6   1      147.46      197.47     24.81 o 
   2   6   1      193.02      250.65     30.76 o 
   3   6   1       99.26      162.12     30.63 o 
   4   6   1        4.52       15.62     28.11 o 
   5   6   1        9.74       23.07     16.30 o 
   6   6   1      589.14      554.44     15.76 o 
   7   6   1     1484.34     1331.28    125.54 o 
   8   6   1       93.83      126.47     36.25 o 
   9   6   1       61.56       71.32     16.69 o 
  10   6   1       69.80       87.20     23.88 o 
  11   6   1      282.44      286.87     33.49 o 
  12   6   1       31.39       34.63     13.12 o 
 -10   7   1       19.97       43.98     19.94 o 
  -9   7   1      182.56      240.61     26.60 o 
  -8   7   1      155.02      234.52     37.48 o 
  -7   7   1      105.12      118.70     12.41 o 
  -6   7   1      146.09      123.17     15.65 o 
  -5   7   1     1827.36     1787.26     47.52 o 
  -4   7   1      413.11      439.75     28.57 o 
  -3   7   1      109.28      153.16     27.80 o 
  -2   7   1      648.76      663.61     15.77 o 
  -1   7   1      328.29      316.28     25.26 o 
   0   7   1      823.38      836.88     19.40 o 
   1   7   1      213.16      234.29     16.44 o 
   2   7   1     1679.97     1744.67     26.48 o 
   3   7   1      296.80      319.56     29.00 o 
   4   7   1      180.54      188.19     19.47 o 
   5   7   1       15.20       23.01     11.39 o 
   6   7   1       25.07       28.98      9.90 o 
   7   7   1      120.47      131.42     39.81 o 
   8   7   1      295.11      263.85     11.87 o 
   9   7   1      151.50      223.07     23.42 o 
  10   7   1        1.96        4.83      9.38 o 
  11   7   1       96.08       92.08     19.09 o 
  12   7   1       63.88       53.92      2.94 o 
  -9   8   1      131.44      140.21     17.74 o 
  -8   8   1      183.90      274.38     34.57 o 
  -7   8   1       70.57       66.15      5.93 o 
  -6   8   1        0.35        7.93     12.58 o 
  -5   8   1      783.67      708.85      3.45 o 
  -4   8   1     1054.60     1058.47     77.90 o 
  -3   8   1        9.71       29.13     14.65 o 
  -2   8   1      329.75      336.76     17.23 o 
  -1   8   1       40.07      107.61     31.43 o 
   0   8   1     1022.40      977.98     37.73 o 
   1   8   1        2.15        2.49      1.37 o 
   2   8   1      521.08      601.47     40.69 o 
   3   8   1       60.00       76.86     13.08 o 
   4   8   1       11.26       14.50     26.75 o 
   5   8   1      205.13      202.91     20.53 o 
   6   8   1        0.16        5.20     34.05 o 
   7   8   1      220.26      235.08     36.52 o 
   8   8   1      902.50      797.04     33.49 o 
   9   8   1        6.47       22.87     10.13 o 
  10   8   1        1.50        3.03      2.51 o 
  11   8   1        4.59       11.79     23.55 o 
  -9   9   1       10.67       17.03     46.72 o 
  -8   9   1      184.54      165.33     13.37 o 
  -7   9   1        8.02       12.98     22.85 o 
  -6   9   1       78.90       78.00     19.99 o 
  -5   9   1       12.12       31.98     11.39 o 
  -4   9   1     1041.14      910.86      6.90 o 
  -3   9   1       13.82       20.12     11.24 o 
  -2   9   1       33.50       32.45     32.39 o 
  -1   9   1      287.13      284.68     21.66 o 
   0   9   1      127.09      136.66      5.06 o 
   1   9   1        6.37       25.64     32.65 o 
   2   9   1      105.24      159.64     26.94 o 
   3   9   1       79.76       78.25     11.62 o 
   4   9   1      819.37      706.33     14.73 o 
   5   9   1        1.78        8.79      7.56 o 
   6   9   1       20.08       38.87     11.98 o 
   7   9   1       32.83       57.96     37.37 o 
   8   9   1      307.14      325.18     44.82 o 
   9   9   1      280.17      285.99     22.21 o 
  10   9   1        3.62        9.78     32.85 o 
  11   9   1        7.35       11.83     16.59 o 
  -8  10   1        2.74        4.37      4.37 o 
  -7  10   1      117.77      168.96     36.02 o 
  -6  10   1       19.74       28.20     23.03 o 
  -5  10   1      145.89      179.59     46.83 o 
  -4  10   1       13.01       25.39     33.07 o 
  -3  10   1      792.63      700.53     18.87 o 
  -2  10   1       10.12       48.43     36.98 o 
  -1  10   1       86.46       76.59     12.87 o 
   0  10   1        1.94        5.97      5.92 o 
   1  10   1      113.08      204.22     39.01 o 
   2  10   1      437.12      433.53     29.86 o 
   3  10   1       49.79       53.29     14.96 o 
   4  10   1      432.12      431.95     16.11 o 
   5  10   1      432.80      384.64     20.14 o 
   6  10   1       32.10       44.64     33.33 o 
   7  10   1       14.74       47.94     28.32 o 
   8  10   1       35.86       57.36     19.34 o 
   9  10   1      165.54      158.95     31.07 o 
  10  10   1       41.50       54.66     16.80 o 
  -7  11   1        7.06       30.15     21.86 o 
  -6  11   1      214.01      195.03     14.09 o 
  -5  11   1       15.10       30.73     22.65 o 
  -4  11   1       48.86       68.10     35.72 o 
  -3  11   1      179.17      207.54     36.48 o 
  -2  11   1      259.23      268.83     27.30 o 
  -1  11   1       14.29       28.54     18.41 o 
   0  11   1       13.20       19.31     11.16 o 
   1  11   1      181.82      171.58     11.88 o 
   2  11   1      727.42      665.21     22.03 o 
   3  11   1       10.55       14.53     10.42 o 
   4  11   1        2.23        6.16     13.09 o 
   5  11   1      307.84      354.25     31.90 o 
   6  11   1      178.01      162.48     32.79 o 
   7  11   1       15.02       21.67     21.27 o 
   8  11   1        0.61        2.42      2.99 o 
   9  11   1      137.05      107.76     19.68 o 
  -5  12   1       13.88       35.48     34.43 o 
  -4  12   1       51.34       53.59     30.90 o 
  -3  12   1        9.96       11.28      0.69 o 
  -2  12   1      373.50      327.95     21.17 o 
  -1  12   1       51.93       51.78     48.33 o 
   0  12   1       28.60       29.92     28.31 o 
   1  12   1       24.69       39.17      7.96 o 
   2  12   1      402.71      402.38     42.59 o 
   3  12   1      202.31      221.76     37.48 o 
   4  12   1        6.20        7.81      3.42 o 
   5  12   1       70.62       93.47     27.89 o 
   6  12   1      242.15      230.90     23.93 o 
   7  12   1       22.28       30.76      6.60 o 
  -3  13   1        9.78        9.67      0.46 o 
  -2  13   1       85.39      100.80     49.71 o 
  -1  13   1      139.41      245.79     63.75 o 
   0  13   1        0.26        1.15      1.15 o 
   1  13   1        4.74        7.59      5.52 o 
   2  13   1      191.31      232.36     26.12 o 
   3  13   1      131.17      114.42     10.18 o 
   4  13   1        4.52        8.11      3.66 o 
   5  13   1        0.43        4.25     18.65 o 
   6  13   1      101.24       97.63     18.82 o 
   1  14   1       40.43       46.95     19.33 o 
   2  14   1       15.43       23.91     33.84 o 
  -1 -13   2       15.86       14.04      3.57 o 
   0 -13   2       68.18       80.09     16.34 o 
  -5 -12   2        0.46       22.20     21.23 o 
  -4 -12   2       25.75       32.91     45.70 o 
  -3 -12   2       76.92       73.83      4.95 o 
  -2 -12   2        3.42        4.20      1.84 o 
  -1 -12   2        2.03        3.88     21.59 o 
   0 -12   2      211.14      208.75      8.50 o 
   1 -12   2       81.80      111.16     39.81 o 
  -7 -11   2      168.17      144.71     12.66 o 
  -6 -11   2        4.91        5.17      4.93 o 
  -5 -11   2       33.31       32.13     22.83 o 
  -4 -11   2        3.70       13.86     31.24 o 
  -3 -11   2       97.92       93.43     14.88 o 
  -2 -11   2       15.29       19.02     26.37 o 
  -1 -11   2       90.72       83.57     69.39 o 
   0 -11   2      125.92      126.84     28.74 o 
   1 -11   2      572.57      553.93     32.80 o 
   2 -11   2        9.37       14.68     30.93 o 
   4 -11   2        7.73       10.36     18.18 o 
   5 -11   2      174.42      146.60     11.51 o 
   6 -11   2        9.00       13.35      6.67 o 
  -8 -10   2       29.97       35.59     26.66 o 
  -7 -10   2      105.38      130.98     36.11 o 
  -6 -10   2       43.29       52.06     31.44 o 
  -5 -10   2      131.95      112.47     10.70 o 
  -4 -10   2       44.07       77.52     46.58 o 
  -3 -10   2      257.55      237.79     12.54 o 
  -2 -10   2      255.84      248.23     27.16 o 
  -1 -10   2      123.21      126.59     14.84 o 
   0 -10   2      124.94      182.43     39.24 o 
   1 -10   2      995.72      983.85     43.93 o 
   2 -10   2      438.20      386.05     50.63 o 
   3 -10   2       15.85       23.10     13.95 o 
   4 -10   2        0.85       17.26     13.35 o 
   5 -10   2      238.30      218.40      6.67 o 
   6 -10   2       34.54       39.35     16.34 o 
   7 -10   2       54.97       86.76     58.46 o 
   8 -10   2       20.82       28.08     47.64 o 
  -9  -9   2       74.68       74.47     12.24 o 
  -8  -9   2       60.97       67.78     39.70 o 
  -7  -9   2        2.40       16.36     14.74 o 
  -6  -9   2      163.75      236.00     30.72 o 
  -5  -9   2        0.36        3.90     26.70 o 
  -4  -9   2      238.25      249.60     45.15 o 
  -3  -9   2      232.45      310.49     27.81 o 
  -2  -9   2      234.18      205.87     31.30 o 
  -1  -9   2       85.56       83.60      9.25 o 
   0  -9   2      403.88      386.11      7.73 o 
   1  -9   2      228.59      273.52     18.92 o 
   2  -9   2     1329.85     1531.08     31.05 o 
   3  -9   2       58.02       75.72     28.07 o 
   4  -9   2        6.76       14.87      5.12 o 
   5  -9   2      142.84      142.00     20.94 o 
   6  -9   2      260.46      337.85     61.68 o 
   7  -9   2        8.03       15.65     32.91 o 
   8  -9   2       59.44       78.25      8.98 o 
   9  -9   2       31.56       30.38      1.15 o 
 -10  -8   2       48.91       37.86     12.69 o 
  -9  -8   2       88.84       78.14     20.48 o 
  -8  -8   2        0.73        7.18     14.75 o 
  -7  -8   2      103.30       96.92      5.98 o 
  -6  -8   2        2.57       16.22      9.32 o 
  -5  -8   2      268.21      295.77     28.19 o 
  -4  -8   2        9.68       24.48     34.93 o 
  -3  -8   2       16.80       45.86     26.22 o 
  -2  -8   2      281.86      263.77     18.67 o 
  -1  -8   2     1430.75     1288.90     25.09 o 
   0  -8   2      181.19      186.59     21.14 o 
   1  -8   2      590.97      528.59     19.84 o 
   2  -8   2      127.19      153.53     17.27 o 
   3  -8   2      684.32      616.26     49.97 o 
   4  -8   2        5.25       26.14     19.50 o 
   5  -8   2        2.77        9.46     14.77 o 
   6  -8   2       91.83       83.77     29.46 o 
   7  -8   2      621.11      589.16     44.65 o 
   8  -8   2       84.01      107.48     50.17 o 
   9  -8   2       46.80       42.58     37.28 o 
  10  -8   2      213.09      275.25     49.71 o 
 -10  -7   2       30.80       40.49     26.69 o 
  -9  -7   2       52.90       44.58     10.38 o 
  -8  -7   2        0.27        4.83      6.78 o 
  -7  -7   2       13.28       36.75     22.73 o 
  -6  -7   2      203.67      224.79     38.70 o 
  -5  -7   2       90.56      114.71     44.65 o 
  -4  -7   2      257.35      289.03     28.24 o 
  -3  -7   2        4.63        9.20      7.25 o 
  -2  -7   2      158.86      259.48     38.24 o 
  -1  -7   2     1502.71     1481.54     81.24 o 
   0  -7   2      926.21      868.56     31.22 o 
   1  -7   2      739.41      676.86     41.71 o 
   2  -7   2      156.62      168.16     36.20 o 
   3  -7   2      515.65      458.04     10.40 o 
   4  -7   2      171.89      146.68      9.31 o 
   5  -7   2       36.81       45.99     11.06 o 
   6  -7   2       21.18       19.33     32.45 o 
   7  -7   2      887.21      800.89     49.02 o 
   8  -7   2      501.02      485.60     33.83 o 
   9  -7   2      292.64      311.84     17.95 o 
  10  -7   2        4.43        8.05     23.01 o 
 -11  -6   2        5.66        7.30      7.25 o 
 -10  -6   2        0.85        3.94      6.11 o 
  -9  -6   2      118.33      111.73     20.26 o 
  -8  -6   2       15.88       15.65     25.44 o 
  -7  -6   2       20.55       46.13     28.75 o 
  -6  -6   2        3.00       20.16     31.85 o 
  -5  -6   2      932.57      936.53     35.19 o 
  -4  -6   2     1549.36     1538.49     15.38 o 
  -3  -6   2        1.46        4.06      5.19 o 
  -2  -6   2       16.75       21.86      5.23 o 
  -1  -6   2      143.21      184.75     18.01 o 
   0  -6   2     2666.55     2418.94     33.54 o 
   1  -6   2     1699.58     1743.63     22.91 o 
   2  -6   2     1950.42     2011.35     40.27 o 
   3  -6   2      373.90      391.03     12.33 o 
   4  -6   2      453.59      403.49     57.16 o 
   5  -6   2      766.07      688.00     18.53 o 
   6  -6   2      415.14      499.92     29.37 o 
   7  -6   2      223.92      265.12     19.56 o 
   8  -6   2     1238.54     1191.67     54.54 o 
   9  -6   2       18.09       56.84     66.05 o 
  10  -6   2      164.66      202.98     34.29 o 
  11  -6   2      210.48      246.02     65.13 o 
 -11  -5   2       17.89       28.36     34.27 o 
 -10  -5   2      145.16      148.32     31.81 o 
  -9  -5   2      133.46      113.78     58.11 o 
  -8  -5   2      491.89      465.86     17.84 o 
  -7  -5   2      145.03      120.04     31.53 o 
  -6  -5   2       12.32       26.41     31.67 o 
  -5  -5   2      109.66      150.38     40.04 o 
  -4  -5   2     2701.92     2546.90     26.89 o 
  -3  -5   2     1720.71     1644.06     34.06 o 
  -2  -5   2      277.34      264.62      3.97 o 
  -1  -5   2      101.81      184.23     25.14 o 
   0  -5   2       90.12       98.64     22.35 o 
   1  -5   2     1015.67     1117.07    117.72 o 
   2  -5   2       93.97       99.83     11.46 o 
   3  -5   2      119.36      195.11     27.33 o 
   4  -5   2     2053.83     1988.45     41.71 o 
   5  -5   2       59.48       65.18     21.30 o 
   6  -5   2      139.47      182.73     34.94 o 
   7  -5   2        8.09       21.16      9.38 o 
   8  -5   2     1002.39      915.96     18.87 o 
   9  -5   2      479.32      485.14     67.66 o 
  10  -5   2       48.82       65.59     43.27 o 
  11  -5   2        0.01        2.30     18.64 o 
  12  -5   2      187.29      208.97     39.12 o 
 -11  -4   2       86.24       97.12     67.43 o 
 -10  -4   2        1.78        2.95      8.04 o 
  -9  -4   2       42.95       63.87     37.35 o 
  -8  -4   2      239.57      229.18     26.70 o 
  -7  -4   2      456.00      405.25     13.69 o 
  -6  -4   2        0.01       35.39     41.01 o 
  -5  -4   2      118.72      125.81     14.38 o 
  -4  -4   2     2756.81     2621.18     66.53 o 
  -3  -4   2     4273.51     3906.08     29.31 o 
  -2  -4   2        2.81       32.76     17.83 o 
  -1  -4   2      672.27      633.84     34.33 o 
   0  -4   2     1007.16      974.79     58.42 o 
   1  -4   2      913.73      877.15     18.11 o 
   2  -4   2      439.06      467.70     18.00 o 
   3  -4   2       67.81       85.82     20.36 o 
   4  -4   2     2083.36     2043.31     46.84 o 
   5  -4   2      533.84      578.55     26.76 o 
   6  -4   2      265.60      314.14     39.06 o 
   7  -4   2       46.37       70.87     26.59 o 
   8  -4   2        1.66       31.77     18.26 o 
   9  -4   2     1133.02     1080.74     29.00 o 
  10  -4   2      178.17      259.60     66.97 o 
  11  -4   2       75.41       68.58      6.90 o 
  12  -4   2       78.59       80.55     40.97 o 
 -12  -3   2       11.94       12.66      3.68 o 
 -11  -3   2        4.60       28.31     39.35 o 
 -10  -3   2      141.31      199.76     41.89 o 
  -9  -3   2        0.23        1.06      1.73 o 
  -8  -3   2      263.27      326.31     33.55 o 
  -7  -3   2     1037.31      908.67     55.35 o 
  -6  -3   2      187.63      212.38      9.90 o 
  -5  -3   2      148.79      170.87     22.61 o 
  -4  -3   2       51.29       57.27      5.92 o 
  -3  -3   2     1510.46     1560.15     25.67 o 
  -2  -3   2      750.52      840.64     92.29 o 
  -1  -3   2        2.78        4.55      1.91 o 
   0  -3   2      119.09      129.63      7.88 o 
   1  -3   2       34.81       96.04     21.74 o 
   2  -3   2     3540.69     3536.11     26.70 o 
   3  -3   2       55.02      108.97     15.92 o 
   4  -3   2       25.27       47.19     22.08 o 
   5  -3   2     1880.94     1863.97     83.20 o 
   6  -3   2      368.34      395.32     27.14 o 
   7  -3   2        7.58       10.60     17.69 o 
   8  -3   2      142.80      176.35     21.17 o 
   9  -3   2       12.27       20.74      5.58 o 
  10  -3   2     1115.30     1100.76      8.75 o 
  11  -3   2       13.50       18.87     39.12 o 
  12  -3   2       20.09       23.01     15.65 o 
 -12  -2   2       44.76       40.04     47.64 o 
 -11  -2   2       33.36       49.94     28.31 o 
 -10  -2   2      320.64      394.46     63.29 o 
  -9  -2   2      223.76      205.25     41.31 o 
  -8  -2   2        8.75       39.37     34.19 o 
  -7  -2   2     1161.05     1118.39     20.68 o 
  -6  -2   2      797.86      783.34     15.85 o 
  -5  -2   2       91.58       95.13      4.93 o 
  -4  -2   2      245.97      307.27     26.33 o 
  -3  -2   2      276.98      360.53     33.09 o 
  -2  -2   2      550.76      616.15     25.26 o 
  -1  -2   2        1.22        3.02      3.36 o 
   0  -2   2     1378.60     1365.61     46.17 o 
   1  -2   2     2380.02     2204.04     86.54 o 
   2  -2   2      335.81      324.57      5.68 o 
   3  -2   2      987.69     1030.50     36.65 o 
   4  -2   2        9.92       32.73     21.46 o 
   5  -2   2     1304.03     1264.91      8.83 o 
   6  -2   2      277.96      284.07     16.58 o 
   7  -2   2      130.74      199.16     28.78 o 
   8  -2   2      516.24      488.71     14.00 o 
   9  -2   2       57.61       55.78     12.55 o 
  10  -2   2      938.28      794.94     79.17 o 
  11  -2   2      121.46      171.69     33.37 o 
  12  -2   2      168.61      231.06     35.21 o 
  13  -2   2       11.97       23.93     14.96 o 
 -12  -1   2       41.78       60.53     38.66 o 
 -11  -1   2      165.80      241.42     62.60 o 
 -10  -1   2       49.60       50.40     10.82 o 
  -9  -1   2     1023.87     1128.38     39.12 o 
  -8  -1   2       62.43       71.66     12.23 o 
  -7  -1   2       46.82       68.05      9.02 o 
  -6  -1   2     1447.23     1387.29     37.65 o 
  -5  -1   2      516.06      511.62     38.73 o 
  -4  -1   2       14.74       23.39      8.97 o 
  -3  -1   2      388.12      391.77     32.50 o 
  -2  -1   2      139.67      160.03     19.94 o 
  -1  -1   2        3.19       27.65     10.71 o 
   0  -1   2        4.93       14.26     21.40 o 
   1  -1   2     1596.36     1622.79      8.52 o 
   2  -1   2     1158.46     1176.02     22.09 o 
   3  -1   2     4440.16     4120.49     55.86 o 
   4  -1   2      504.58      500.76     10.91 o 
   5  -1   2       54.58       57.19      2.73 o 
   6  -1   2     1925.02     1814.90    147.71 o 
   7  -1   2      354.78      357.76     24.79 o 
   8  -1   2        2.75        2.33      1.84 o 
   9  -1   2       76.85      127.30     17.98 o 
  10  -1   2        1.43       25.73     14.06 o 
  11  -1   2      107.26      133.30     19.30 o 
  12  -1   2      109.58      128.19     42.35 o 
 -12   0   2        1.93       11.05     32.68 o 
 -11   0   2       23.49       26.93      3.91 o 
 -10   0   2      124.92      144.76     18.18 o 
  -9   0   2      826.25      741.71     38.15 o 
  -8   0   2      176.40      155.62      9.75 o 
  -7   0   2      198.01      268.36     18.98 o 
  -6   0   2      589.90      593.62     38.13 o 
  -5   0   2     1514.12     1420.46     17.85 o 
  -4   0   2       39.10       40.44      3.74 o 
  -3   0   2       96.80      107.99     17.72 o 
  -2   0   2     1085.02     1258.42     25.16 o 
  -1   0   2    11152.21    10519.80     72.78 o 
   0   0   2       15.03       16.48      9.25 o 
   1   0   2      223.41      269.91     31.28 o 
   2   0   2      241.82      250.99     17.22 o 
   3   0   2     3566.80     3452.09     35.90 o 
   4   0   2     1023.84      969.25     89.15 o 
   5   0   2     1929.28     1930.63     23.35 o 
   6   0   2     1051.26     1026.26     42.35 o 
   7   0   2     1658.40     1502.59     11.45 o 
   8   0   2      128.77      168.84     28.88 o 
   9   0   2        8.15       10.88      1.74 o 
  10   0   2        0.25        3.09      4.66 o 
  11   0   2       15.88       34.64     32.12 o 
 -12   1   2       91.64      135.09     19.56 o 
 -11   1   2        1.12       18.18     66.74 o 
 -10   1   2        0.33       19.39     43.81 o 
  -9   1   2      160.35      180.89     14.04 o 
  -8   1   2      295.53      279.74     27.82 o 
  -7   1   2        7.14       19.21     16.43 o 
  -6   1   2        2.93       10.16      9.10 o 
  -5   1   2     2000.13     2038.51     66.42 o 
  -4   1   2      419.45      439.04     30.99 o 
  -3   1   2      913.12     1112.48     25.57 o 
  -2   1   2     1017.44     1043.47     20.24 o 
  -1   1   2    10971.21    11137.67     58.92 o 
   0   1   2     6926.21     6720.40     27.39 o 
   1   1   2     9196.83     9052.72     37.26 o 
   2   1   2     4377.13     4150.32     73.51 o 
   3   1   2     1272.86     1493.42     25.07 o 
   4   1   2     3466.74     3401.25     42.96 o 
   5   1   2      191.49      227.42     15.12 o 
   6   1   2       89.48       95.55     13.01 o 
   7   1   2     3286.74     3051.11     35.34 o 
   8   1   2      717.32      692.48     18.72 o 
   9   1   2        0.42       26.54     26.12 o 
  10   1   2      114.22      159.80     14.44 o 
  11   1   2      157.87      198.84     15.19 o 
  12   1   2      135.35      159.49     31.99 o 
 -12   2   2      145.63      180.43     45.57 o 
 -11   2   2       14.03       15.61      6.54 o 
 -10   2   2       23.44       34.80     34.83 o 
  -9   2   2        8.83       12.83     18.24 o 
  -8   2   2       33.70       49.86     26.67 o 
  -7   2   2      150.25      175.97     20.25 o 
  -6   2   2     1141.26     1095.49     21.80 o 
  -5   2   2     1711.89     1715.76     97.68 o 
  -4   2   2     2410.57     2286.47     55.49 o 
  -3   2   2       12.39       17.51     24.74 o 
  -2   2   2     3227.02     3058.48     12.90 o 
  -1   2   2     3682.43     3679.42     33.45 o 
   0   2   2     4888.49     4521.85     66.97 o 
   1   2   2      425.42      450.73     10.33 o 
   2   2   2      724.88      729.25     25.08 o 
   3   2   2      935.57      878.82     34.03 o 
   4   2   2      335.72      361.25     30.02 o 
   5   2   2      247.39      274.05     32.50 o 
   6   2   2      131.40      182.05     21.32 o 
   7   2   2     1034.78      993.24    107.14 o 
   8   2   2      966.49     1046.65     29.95 o 
   9   2   2      315.54      372.88     26.33 o 
  10   2   2       57.44       75.25     41.19 o 
  11   2   2       48.04       66.10     19.44 o 
  12   2   2      267.38      219.33     15.19 o 
  13   2   2      138.58      190.56     14.04 o 
 -11   3   2      175.24      162.56     22.44 o 
 -10   3   2       28.15       34.09     22.36 o 
  -9   3   2      151.73      172.68     23.21 o 
  -8   3   2      184.30      215.69     19.91 o 
  -7   3   2      256.98      249.40     26.58 o 
  -6   3   2       23.58       69.58     14.93 o 
  -5   3   2      160.22      205.61     17.28 o 
  -4   3   2     2720.08     2564.48     36.82 o 
  -3   3   2      942.36      923.60     31.12 o 
  -2   3   2      102.00      105.76      9.96 o 
  -1   3   2      606.63      597.64     59.49 o 
   0   3   2      911.57      894.99     24.83 o 
   1   3   2      302.89      337.18      9.88 o 
   2   3   2      101.78      138.31     21.16 o 
   3   3   2      162.46      168.11     13.86 o 
   4   3   2       99.75      124.33     17.83 o 
   5   3   2     3539.04     3305.49     39.66 o 
   6   3   2      220.97      234.38     10.30 o 
   7   3   2       60.45       58.93      5.87 o 
   8   3   2      851.17      814.99     17.01 o 
   9   3   2       43.17       75.51     35.04 o 
  10   3   2       85.12      112.70     18.02 o 
  11   3   2       76.52       74.19     10.17 o 
  12   3   2      302.35      256.83     24.80 o 
  13   3   2      228.10      233.82     23.70 o 
 -11   4   2      121.34      143.79     17.61 o 
 -10   4   2        0.37       15.78     18.03 o 
  -9   4   2        0.22        1.86      2.76 o 
  -8   4   2       54.92       92.97     37.50 o 
  -7   4   2      197.02      209.39     31.87 o 
  -6   4   2       13.76       61.64     23.82 o 
  -5   4   2     1760.72     1568.04     10.22 o 
  -4   4   2     2506.80     2577.95     26.37 o 
  -3   4   2     3473.47     3462.68     29.86 o 
  -2   4   2      108.26      136.47     41.72 o 
  -1   4   2      114.16       98.53      7.48 o 
   0   4   2      190.60      207.12      8.81 o 
   1   4   2       28.77       35.37      7.26 o 
   2   4   2     2001.44     2046.89     29.63 o 
   3   4   2     1022.33     1113.68     61.02 o 
   4   4   2     1114.81     1231.32     19.66 o 
   5   4   2      481.51      448.00     12.17 o 
   6   4   2      342.82      335.06     34.37 o 
   7   4   2      235.40      308.67     30.50 o 
   8   4   2       20.28       30.95     20.81 o 
   9   4   2      207.37      175.75      5.18 o 
  10   4   2      251.58      272.69     25.14 o 
  11   4   2        7.55       22.75     18.07 o 
  12   4   2       86.22       88.47     17.02 o 
  13   4   2      154.40      150.73     22.90 o 
 -11   5   2      111.09      152.44     39.98 o 
 -10   5   2      243.26      256.78     29.93 o 
  -9   5   2        1.86       14.80     18.33 o 
  -8   5   2        2.59        4.49      5.24 o 
  -7   5   2      265.83      291.15     15.65 o 
  -6   5   2      661.93      678.47     28.60 o 
  -5   5   2       69.44      104.10     29.25 o 
  -4   5   2      632.81      646.13     24.28 o 
  -3   5   2      890.77      939.96     21.52 o 
  -2   5   2     1767.29     1699.85     35.25 o 
  -1   5   2       17.02       28.45     19.58 o 
   0   5   2      211.28      240.88     24.34 o 
   1   5   2      175.38      216.40     24.67 o 
   2   5   2    10024.40    10016.36     47.43 o 
   3   5   2      237.96      234.06      8.86 o 
   4   5   2      148.67      239.86     36.66 o 
   5   5   2     2725.93     2769.92     23.01 o 
   6   5   2      990.45     1012.91     26.12 o 
   7   5   2      545.19      537.54     13.35 o 
   8   5   2      368.50      380.93     18.04 o 
   9   5   2      106.26      115.65     28.54 o 
  10   5   2      298.68      246.48     22.78 o 
  11   5   2       86.45       89.86     25.46 o 
  12   5   2        2.49       10.99     17.72 o 
  13   5   2       55.41       50.49      5.50 o 
 -10   6   2      132.91      210.19     39.06 o 
  -9   6   2       75.87       85.49     43.68 o 
  -8   6   2       32.93       45.04     23.95 o 
  -7   6   2       29.84       33.82     22.04 o 
  -6   6   2     1227.52     1195.89     10.05 o 
  -5   6   2      313.33      282.61     16.92 o 
  -4   6   2     1138.12     1204.10     26.93 o 
  -3   6   2       23.37       26.18      8.62 o 
  -2   6   2      998.95      993.81     66.43 o 
  -1   6   2     2528.83     2463.78     56.55 o 
   0   6   2       63.89       87.18     12.87 o 
   1   6   2     1137.22     1225.31     36.55 o 
   2   6   2     5817.85     5376.12     23.61 o 
   3   6   2      977.13     1006.96     22.23 o 
   4   6   2      719.22      645.71     20.60 o 
   5   6   2       93.61      141.39     27.74 o 
   6   6   2     2131.33     2128.97     55.23 o 
   7   6   2        4.68       10.58      9.89 o 
   8   6   2     1249.53     1257.55     73.41 o 
   9   6   2        0.36        0.54      7.58 o 
  10   6   2      473.74      433.82     16.80 o 
  11   6   2      188.58      263.26     22.56 o 
  12   6   2        1.32       12.87     27.57 o 
 -10   7   2       24.55       26.90     15.65 o 
  -9   7   2      234.56      293.63     34.40 o 
  -8   7   2       97.08       98.09     15.44 o 
  -7   7   2        7.66       10.69     13.74 o 
  -6   7   2       43.54       46.27     28.14 o 
  -5   7   2     1767.60     1648.00     28.54 o 
  -4   7   2        5.96       29.11     46.37 o 
  -3   7   2      873.25      837.91     35.21 o 
  -2   7   2      279.66      260.87     36.32 o 
  -1   7   2     1140.86     1068.55     56.41 o 
   0   7   2       90.47      147.35     26.98 o 
   1   7   2      107.44      230.19     30.01 o 
   2   7   2     2090.33     1946.65     93.49 o 
   3   7   2     2388.67     2333.33     27.03 o 
   4   7   2      223.29      270.79     33.16 o 
   5   7   2       34.73       47.03     14.17 o 
   6   7   2      444.90      477.98     33.60 o 
   7   7   2        4.87       11.26     16.63 o 
   8   7   2        2.69        5.69      5.44 o 
   9   7   2      132.53      178.45     24.63 o 
  10   7   2        4.71       16.63     11.97 o 
  11   7   2      135.42      154.64     17.57 o 
  12   7   2        0.45        0.49      1.27 o 
  -9   8   2      213.45      235.09     18.06 o 
  -8   8   2        1.58        6.14      3.50 o 
  -7   8   2       94.53       81.08      4.95 o 
  -6   8   2       19.31       22.26      2.99 o 
  -5   8   2      821.79     1041.91     28.75 o 
  -4   8   2      581.54      574.02     25.32 o 
  -3   8   2      335.47      325.72     12.16 o 
  -2   8   2       12.61       21.59     16.23 o 
  -1   8   2     1289.88     1181.43     11.74 o 
   0   8   2      567.18      500.83     20.87 o 
   1   8   2      159.47      167.59     14.04 o 
   2   8   2      147.98      157.01      9.37 o 
   3   8   2      114.02      163.50     12.00 o 
   4   8   2      134.06      202.82     35.10 o 
   5   8   2      192.18      183.03     41.40 o 
   6   8   2      454.59      486.92     21.38 o 
   7   8   2      461.23      478.14     19.45 o 
   8   8   2      388.82      398.68     32.84 o 
   9   8   2       20.08       27.23     16.52 o 
  10   8   2       10.95       15.73      5.20 o 
  11   8   2       44.73       71.96     25.09 o 
  12   8   2        1.65        8.96     29.11 o 
  -9   9   2       48.48       66.38     23.23 o 
  -8   9   2       62.46       59.39     12.77 o 
  -7   9   2        1.59        6.41      8.46 o 
  -6   9   2        6.67       18.40      6.91 o 
  -5   9   2      349.78      363.23     16.11 o 
  -4   9   2      508.73      463.81     12.77 o 
  -3   9   2       47.38       56.06      8.75 o 
  -2   9   2       14.24       17.09      3.66 o 
  -1   9   2      538.55      518.75     27.43 o 
   0   9   2      244.68      217.08     15.46 o 
   1   9   2      202.26      252.21     14.04 o 
   2   9   2      114.78      110.71     11.01 o 
   3   9   2       28.54       29.66      2.45 o 
   4   9   2        2.04        9.43     16.99 o 
   5   9   2        3.39       10.92     13.31 o 
   6   9   2       52.08       74.22     30.30 o 
   7   9   2      104.43      122.71     31.76 o 
   8   9   2      644.65      587.43     27.50 o 
   9   9   2       90.87       92.75     11.56 o 
  10   9   2       19.34       35.11     42.52 o 
  11   9   2        1.80        3.56      4.36 o 
  -8  10   2      123.31      173.47     30.86 o 
  -7  10   2       30.72       39.25     13.58 o 
  -6  10   2        4.63       31.07     40.72 o 
  -5  10   2        8.07       19.16     13.54 o 
  -4  10   2      182.59      244.69     34.29 o 
  -3  10   2      907.04      815.56     15.30 o 
  -2  10   2      249.55      298.04     29.44 o 
  -1  10   2        3.63       10.02      8.40 o 
   0  10   2       51.46       59.57     10.22 o 
   1  10   2      182.40      196.68     21.98 o 
   2  10   2      190.86      168.99     16.69 o 
   3  10   2      344.07      363.17     23.08 o 
   4  10   2      245.74      273.11     24.03 o 
   5  10   2      223.95      317.71     33.83 o 
   6  10   2      147.90      152.69     20.96 o 
   7  10   2        3.40        8.64     21.44 o 
   8  10   2      621.61      584.14     10.45 o 
   9  10   2      190.81      187.27     15.69 o 
  10  10   2        0.40       11.72      8.91 o 
  -7  11   2       48.15       57.02     36.02 o 
  -6  11   2       24.68       38.40     37.66 o 
  -5  11   2       45.08       57.18     22.95 o 
  -4  11   2       17.60       38.77     28.01 o 
  -3  11   2      921.55      840.68     19.69 o 
  -2  11   2        6.49       21.86     10.46 o 
  -1  11   2       14.70       44.42     42.58 o 
   0  11   2       34.95       38.66     35.44 o 
   1  11   2       43.12       46.19      8.40 o 
   2  11   2       83.75       80.53      2.70 o 
   3  11   2      707.95      644.56     14.62 o 
   4  11   2        0.31        5.36     12.09 o 
   5  11   2      692.90      679.13     44.83 o 
   6  11   2      124.87      125.88     28.63 o 
   7  11   2        8.69       14.04     12.20 o 
   8  11   2      131.42      126.84      4.75 o 
   9  11   2      164.18      161.48     35.18 o 
  -5  12   2       29.66       43.13     13.05 o 
  -4  12   2       20.09       37.86     15.70 o 
  -3  12   2      198.38      202.68     15.40 o 
  -2  12   2      521.68      559.70     60.99 o 
  -1  12   2       29.33       45.80     67.43 o 
   0  12   2       20.01       28.08     34.29 o 
   1  12   2       98.93      171.56     42.96 o 
   2  12   2        1.31        6.90      3.21 o 
   3  12   2       76.42       97.51     35.51 o 
   4  12   2       45.60       53.59      6.52 o 
   5  12   2      240.31      275.39     25.83 o 
   6  12   2      140.62      235.00     39.84 o 
   7  12   2       14.21       18.46     11.71 o 
   8  12   2        1.11        2.87      6.34 o 
  -3  13   2        2.07        7.13     24.86 o 
  -2  13   2      132.85      202.29     49.02 o 
  -1  13   2       16.00       18.18     23.47 o 
   0  13   2        4.54        5.06     21.86 o 
   1  13   2       34.62       44.19     50.86 o 
   2  13   2       73.02       78.28     12.46 o 
   3  13   2       47.52       41.85     38.42 o 
   4  13   2       23.17       27.14      3.68 o 
   5  13   2       63.85       63.35     15.02 o 
   6  13   2      188.85      232.79     23.53 o 
  -1  14   2        1.96       14.04     51.32 o 
   0  14   2       16.09       46.03     34.29 o 
   1  14   2       46.47       50.63     59.38 o 
   2  14   2      119.02      148.90     14.04 o 
   3  14   2       86.47      101.66     36.87 o 
   4  14   2       34.86       55.55     13.36 o 
  -3 -12   3       24.67       31.57      4.83 o 
  -2 -12   3       30.73       41.87     31.34 o 
  -1 -12   3       13.27       13.58      0.46 o 
   0 -12   3      298.33      332.55     17.26 o 
   1 -12   3       63.89       60.53     22.09 o 
   2 -12   3       53.67       69.96     43.96 o 
  -5 -11   3       47.54       45.45     27.95 o 
  -4 -11   3      165.36      206.37     37.70 o 
  -3 -11   3       23.02       58.88     43.50 o 
  -2 -11   3        0.55        1.91      4.58 o 
  -1 -11   3       22.15       48.04     19.40 o 
   0 -11   3      162.87      158.52     18.76 o 
   1 -11   3      537.63      489.51     44.88 o 
   2 -11   3        8.38       14.73     42.81 o 
   3 -11   3       11.86       18.64     44.65 o 
   5 -11   3        9.61       37.72     24.92 o 
   6 -11   3        1.32        4.37     22.98 o 
  -7 -10   3      128.66      195.82     46.49 o 
  -6 -10   3       53.65       88.48     44.59 o 
  -5 -10   3       39.91       35.40      4.83 o 
  -4 -10   3      115.39      106.22      6.10 o 
  -3 -10   3      255.60      233.25     33.14 o 
  -2 -10   3       10.51       11.51      8.25 o 
  -1 -10   3       14.51       16.07     17.23 o 
   0 -10   3       23.11       49.55     24.21 o 
   1 -10   3      514.39      486.05     36.82 o 
   2 -10   3       40.84       83.54     67.20 o 
   3 -10   3       16.37       35.90     24.63 o 
   4 -10   3       97.25       94.08      9.34 o 
   6 -10   3       43.71       63.06     32.45 o 
   7 -10   3       29.47       45.80     65.82 o 
  -8  -9   3       79.82       96.94     33.58 o 
  -7  -9   3      148.79      124.11     13.35 o 
  -6  -9   3        5.18        9.63     11.39 o 
  -5  -9   3       34.30       46.08     21.42 o 
  -4  -9   3        4.42        7.81      5.27 o 
  -3  -9   3      123.32      150.49     30.61 o 
  -2  -9   3      211.98      220.24     48.79 o 
  -1  -9   3       33.57       47.41     43.77 o 
   0  -9   3        3.62        9.95     17.85 o 
   1  -9   3      443.19      451.47     42.69 o 
   2  -9   3      248.04      280.20     19.44 o 
   3  -9   3       20.08       26.78      8.54 o 
   4  -9   3        1.35        3.89      2.95 o 
   5  -9   3       93.90      162.81     24.39 o 
   6  -9   3       24.68       25.55     15.65 o 
   7  -9   3        0.17        1.61      2.76 o 
   8  -9   3       67.63       66.05      0.69 o 
  -9  -8   3       70.51      116.12     50.75 o 
  -8  -8   3        6.84       10.01     32.65 o 
  -7  -8   3       37.50       64.24     33.59 o 
  -6  -8   3      337.44      403.35     42.23 o 
  -5  -8   3      136.71      144.12      5.90 o 
  -4  -8   3     1140.19      977.31      8.40 o 
  -3  -8   3       37.13       50.81     13.81 o 
  -2  -8   3      139.71      157.79     21.30 o 
  -1  -8   3      333.77      328.10     32.45 o 
   0  -8   3      821.43      853.22     40.28 o 
   1  -8   3       90.92      112.61     21.86 o 
   2  -8   3        5.16        8.57      1.51 o 
   3  -8   3      150.13      197.67     19.13 o 
   4  -8   3       73.86       89.81     13.45 o 
   5  -8   3      136.72      152.14     13.89 o 
   6  -8   3      612.34      592.61     57.07 o 
   7  -8   3       11.27       20.71      7.36 o 
   8  -8   3       26.04       23.70      2.30 o 
   9  -8   3       33.12       67.89     59.61 o 
 -10  -7   3      143.06      203.99     24.51 o 
  -9  -7   3      384.74      316.30     10.93 o 
  -8  -7   3        2.47       24.67     16.59 o 
  -7  -7   3       11.45       29.29     19.79 o 
  -6  -7   3       76.61      119.63     20.18 o 
  -5  -7   3       10.38      110.67     32.47 o 
  -4  -7   3       57.21       76.96     31.84 o 
  -3  -7   3        9.06       13.59      4.29 o 
  -2  -7   3      247.44      258.59     20.55 o 
  -1  -7   3      539.80      558.75     37.10 o 
   0  -7   3        0.35        2.37      3.83 o 
   1  -7   3       27.85       26.76     30.23 o 
   2  -7   3      262.58      267.59     15.80 o 
   3  -7   3      841.48      766.44      9.82 o 
   4  -7   3        3.97        3.98      3.13 o 
   5  -7   3       60.51       70.78     26.28 o 
   6  -7   3        5.47       14.11     18.10 o 
   7  -7   3     1229.17     1118.26     17.95 o 
   8  -7   3       10.98       30.61     30.61 o 
   9  -7   3      109.92      109.32     19.79 o 
  10  -7   3        0.93        8.52      4.14 o 
 -10  -6   3      111.09      127.62     31.40 o 
  -9  -6   3      166.00      246.42     31.59 o 
  -8  -6   3      139.89      137.97     21.78 o 
  -7  -6   3       26.14       30.75      6.17 o 
  -6  -6   3      365.51      398.61     23.20 o 
  -5  -6   3      284.47      261.24      7.59 o 
  -4  -6   3       19.63       29.47     21.95 o 
  -3  -6   3      248.80      324.74     39.78 o 
  -2  -6   3       43.40       48.61     21.36 o 
  -1  -6   3      573.75      539.66     22.25 o 
   0  -6   3        4.96       25.38     14.76 o 
   1  -6   3       30.33       64.06     23.24 o 
   2  -6   3       40.35       31.35      8.22 o 
   3  -6   3      983.27      966.28     85.15 o 
   4  -6   3       49.79       52.33      8.17 o 
   5  -6   3       18.87       20.48      5.52 o 
   6  -6   3      438.56      450.56     22.46 o 
   7  -6   3      677.70      669.70     29.14 o 
   8  -6   3       13.75       43.73     63.06 o 
   9  -6   3        0.23        7.82     34.52 o 
  10  -6   3        7.31       10.59     16.11 o 
  11  -6   3       19.01       24.16     45.57 o 
 -11  -5   3        1.60        5.75     13.12 o 
 -10  -5   3        0.71        3.24     15.87 o 
  -9  -5   3        2.84        2.97      4.49 o 
  -8  -5   3      187.10      284.32     44.32 o 
  -7  -5   3       42.26       45.98     10.83 o 
  -6  -5   3      304.72      298.03     23.24 o 
  -5  -5   3      191.77      281.76     33.18 o 
  -4  -5   3      733.58      669.95      5.40 o 
  -3  -5   3      413.34      439.53     21.84 o 
  -2  -5   3      176.30      172.86      7.21 o 
  -1  -5   3      233.73      263.87     13.93 o 
   0  -5   3        3.40        7.48     10.02 o 
   1  -5   3       13.09       22.09     13.39 o 
   2  -5   3       17.95       24.50     23.88 o 
   3  -5   3     1782.52     1865.14     13.11 o 
   4  -5   3     2026.06     2141.93     28.91 o 
   5  -5   3      612.69      562.47      3.74 o 
   6  -5   3       74.43       87.69     34.37 o 
   7  -5   3      258.86      246.27      9.78 o 
   8  -5   3      236.69      230.37     19.10 o 
   9  -5   3       13.49       25.09     38.43 o 
  10  -5   3        0.13        2.53     11.51 o 
  11  -5   3        5.98       41.89     66.28 o 
  12  -5   3      169.72      153.50      2.07 o 
 -11  -4   3       12.70       11.74      5.06 o 
 -10  -4   3       38.86       44.88      8.29 o 
  -9  -4   3       23.60       45.71     14.70 o 
  -8  -4   3       44.01       50.75     20.76 o 
  -7  -4   3        5.27        9.52     19.28 o 
  -6  -4   3       14.40       84.80     33.68 o 
  -5  -4   3        3.10        6.12      5.16 o 
  -4  -4   3     3672.60     3455.96     38.93 o 
  -3  -4   3     1172.71     1050.66    110.64 o 
  -2  -4   3      464.51      511.27     27.71 o 
  -1  -4   3        8.65       91.34     21.39 o 
   0  -4   3     3462.37     3272.01     25.74 o 
   1  -4   3       23.87       33.78      9.53 o 
   2  -4   3      461.24      506.31     22.48 o 
   3  -4   3      562.21      528.26     36.38 o 
   4  -4   3     1927.40     1828.32     28.79 o 
   5  -4   3      146.04      141.09     28.31 o 
   6  -4   3       38.94       59.23     16.88 o 
   7  -4   3        8.19        7.71     10.89 o 
   8  -4   3      416.21      442.48     21.63 o 
   9  -4   3       86.47      182.50     43.27 o 
  10  -4   3       30.90       47.87     63.06 o 
  11  -4   3      122.06      135.78     16.34 o 
  12  -4   3       63.68      155.35     41.20 o 
 -11  -3   3        9.76       35.90     32.22 o 
 -10  -3   3        0.01        6.21     56.38 o 
  -9  -3   3      245.52      307.18     24.94 o 
  -8  -3   3       24.93       33.32     13.41 o 
  -7  -3   3      510.33      472.44     21.49 o 
  -6  -3   3       12.64       14.68      2.99 o 
  -5  -3   3      161.61      192.68     23.96 o 
  -4  -3   3     2467.90     2634.23     33.25 o 
  -3  -3   3     2210.96     2189.54     53.06 o 
  -2  -3   3      480.84      506.01     24.99 o 
  -1  -3   3       74.13      165.57     23.19 o 
   0  -3   3     1500.61     1716.68     25.25 o 
   1  -3   3     3208.49     2972.17     37.07 o 
   2  -3   3     1890.18     1885.80     73.57 o 
   3  -3   3      435.09      460.75     12.79 o 
   4  -3   3        1.52        5.38     14.38 o 
   5  -3   3      802.81      752.62     28.95 o 
   6  -3   3       22.98       37.07     13.14 o 
   7  -3   3      130.65      135.35     10.73 o 
   8  -3   3      404.90      404.78     15.53 o 
   9  -3   3      365.82      343.43     30.84 o 
  10  -3   3       49.38      109.55     60.76 o 
  11  -3   3       22.68       24.63      2.53 o 
  12  -3   3      107.97      136.01     47.87 o 
 -11  -2   3       31.98       56.38     31.99 o 
 -10  -2   3      110.65      215.41     57.07 o 
  -9  -2   3      253.25      233.36      4.14 o 
  -8  -2   3        9.13       15.95     20.72 o 
  -7  -2   3      944.31      892.54     55.46 o 
  -6  -2   3       94.38       97.11     33.60 o 
  -5  -2   3       30.05       61.71     26.71 o 
  -4  -2   3      625.77      681.81     15.19 o 
  -3  -2   3     3909.18     3640.83     86.14 o 
  -2  -2   3       55.84       70.59     15.99 o 
  -1  -2   3      316.74      373.62     16.52 o 
   0  -2   3      617.61      643.92     11.82 o 
   1  -2   3     1759.28     1598.36     18.31 o 
   2  -2   3     2159.67     2230.08     54.46 o 
   3  -2   3      356.21      404.27     32.35 o 
   4  -2   3       71.70       76.05     31.92 o 
   5  -2   3      321.44      330.83     17.44 o 
   6  -2   3      857.04      833.34     24.33 o 
   7  -2   3       67.89      119.73     12.25 o 
   8  -2   3      122.69      116.33      4.31 o 
   9  -2   3      534.01      474.42     29.00 o 
  10  -2   3     1241.47     1199.72    129.34 o 
  11  -2   3        1.35       17.95     11.74 o 
  12  -2   3        0.42       10.82     50.86 o 
  13  -2   3       67.46       69.04     11.05 o 
 -11  -1   3      119.37      220.01     60.53 o 
 -10  -1   3       52.10       51.78     24.63 o 
  -9  -1   3       19.97       20.71      0.92 o 
  -8  -1   3       29.25       61.45     60.53 o 
  -7  -1   3      943.49      876.85     13.75 o 
  -6  -1   3      642.20      579.79     23.80 o 
  -5  -1   3       88.18      103.72     29.59 o 
  -4  -1   3       87.99       85.38     10.03 o 
  -3  -1   3     1452.64     1402.62     98.75 o 
  -2  -1   3     3304.66     3319.37     26.91 o 
  -1  -1   3      539.80      601.04     28.07 o 
   0  -1   3     1798.55     1870.67     40.50 o 
   1  -1   3      372.06      391.40     28.31 o 
   2  -1   3     1699.39     1598.86     43.04 o 
   3  -1   3      109.63      162.46     19.02 o 
   4  -1   3     1499.47     1492.34     16.31 o 
   5  -1   3     1876.35     2053.61     33.63 o 
   6  -1   3      284.92      252.30     11.05 o 
   7  -1   3      164.03      160.67      9.14 o 
   8  -1   3       44.52       62.03     23.91 o 
   9  -1   3      897.35      860.43    117.18 o 
  10  -1   3      532.23      458.51      9.36 o 
  11  -1   3        6.04       11.51     18.41 o 
  12  -1   3       27.80       25.32     60.99 o 
  13  -1   3       22.68       21.17      4.14 o 
 -11   0   3       62.39       59.61      3.91 o 
 -10   0   3      158.06      178.82     56.84 o 
  -9   0   3      265.84      253.93     16.16 o 
  -8   0   3       68.59      100.79     32.26 o 
  -7   0   3       54.36       80.09     17.92 o 
  -6   0   3     1886.59     1946.58     37.22 o 
  -5   0   3     1445.42     1377.38     25.55 o 
  -4   0   3     1039.65     1046.28     87.43 o 
  -3   0   3        0.12       57.97     25.88 o 
  -2   0   3       21.45       25.51      3.68 o 
  -1   0   3      120.96      132.84     44.04 o 
   0   0   3     5382.40     5023.89     49.17 o 
   1   0   3       10.71       31.41     16.06 o 
   2   0   3      280.83      284.67     22.17 o 
   3   0   3     1066.45     1037.40     14.95 o 
   4   0   3     3358.80     3124.35    119.30 o 
   5   0   3      511.22      528.98     16.01 o 
   6   0   3     2837.63     2680.33     10.22 o 
   7   0   3      982.82      969.36     14.70 o 
   8   0   3        1.73        1.29     23.78 o 
   9   0   3        4.30       17.51     16.04 o 
  10   0   3       83.76       63.98     37.81 o 
  11   0   3      107.66      104.78     12.14 o 
  12   0   3       37.99       59.61     49.71 o 
 -11   1   3       12.53       11.97      2.07 o 
 -10   1   3       52.73       71.90     19.27 o 
  -9   1   3      502.47      453.06     14.96 o 
  -8   1   3      302.49      309.95     26.01 o 
  -7   1   3       32.59       42.80     11.39 o 
  -6   1   3      277.79      286.54     20.88 o 
  -5   1   3     2016.99     2040.85     20.44 o 
  -4   1   3      110.93      104.74     13.01 o 
  -3   1   3     5812.52     5399.47     68.86 o 
  -2   1   3      208.32      205.01     12.43 o 
  -1   1   3    45766.63    43008.23     95.54 o 
   0   1   3    13161.11    12401.59    205.48 o 
   1   1   3     1294.72     1285.36     60.80 o 
   2   1   3      544.15      523.05     40.50 o 
   3   1   3     1424.80     1622.81     46.20 o 
   4   1   3      543.72      549.57     22.29 o 
   5   1   3      428.92      409.60     24.46 o 
   6   1   3     1703.37     1688.82     93.33 o 
   7   1   3     2001.64     2041.36     25.33 o 
   8   1   3        0.20       15.10     10.79 o 
   9   1   3       20.21       27.37      8.58 o 
  10   1   3       53.24       92.85     31.60 o 
  11   1   3       61.46      155.31     22.94 o 
  12   1   3       15.40       22.09     47.87 o 
 -11   2   3       36.00       35.22      2.30 o 
 -10   2   3       33.79       71.05     34.57 o 
  -9   2   3      307.04      316.07     18.79 o 
  -8   2   3      514.07      439.39      8.75 o 
  -7   2   3       38.71       45.32     30.77 o 
  -6   2   3      407.24      395.99     17.95 o 
  -5   2   3     2848.13     2668.12     12.94 o 
  -4   2   3     3954.11     3758.25     40.08 o 
  -3   2   3      521.08      770.94     33.93 o 
  -2   2   3     1068.51     1027.52     23.24 o 
  -1   2   3      581.38      631.08     23.00 o 
   0   2   3       86.96       98.03      6.24 o 
   1   2   3      175.16      196.77     14.72 o 
   2   2   3       55.36       79.69      9.64 o 
   3   2   3     4051.57     3809.04     40.26 o 
   4   2   3     2283.48     2536.67     38.34 o 
   5   2   3     1025.95     1147.35     46.68 o 
   6   2   3      614.86      616.41     27.81 o 
   7   2   3     3516.11     3511.41     29.06 o 
   8   2   3      450.47      416.21      5.48 o 
   9   2   3       30.80       53.42     13.65 o 
  10   2   3      610.14      611.68     14.71 o 
  11   2   3       35.58       40.77     22.24 o 
  12   2   3       26.37       56.16     43.09 o 
 -11   3   3      109.70      181.73     23.06 o 
 -10   3   3      102.57      126.83     43.61 o 
  -9   3   3       13.18       45.40     34.24 o 
  -8   3   3      723.22      661.27     18.65 o 
  -7   3   3      262.10      258.92     32.47 o 
  -6   3   3      697.98      651.41     19.41 o 
  -5   3   3      269.02      292.81     30.34 o 
  -4   3   3     2473.08     2416.95     23.90 o 
  -3   3   3      364.45      424.03     27.78 o 
  -2   3   3        6.27       10.65      3.39 o 
  -1   3   3      238.72      348.09     19.39 o 
   0   3   3      202.46      211.49     19.06 o 
   1   3   3     1897.09     1770.26     51.48 o 
   2   3   3        0.47       13.30     28.10 o 
   3   3   3      265.09      317.73     20.16 o 
   4   3   3     5518.76     5184.40     22.79 o 
   5   3   3     1969.14     1939.80     25.56 o 
   6   3   3      626.18      560.26     24.61 o 
   7   3   3       71.65       95.63     27.37 o 
   8   3   3      700.02      873.69     23.62 o 
   9   3   3      248.05      238.08     15.67 o 
  10   3   3       36.31       47.94     15.90 o 
  11   3   3       29.52       33.85     10.62 o 
  12   3   3      139.04      164.30     14.98 o 
  13   3   3       17.46       18.64     14.27 o 
 -11   4   3        8.25       18.05      8.05 o 
 -10   4   3       37.88       60.74     27.47 o 
  -9   4   3      104.41      101.43      7.13 o 
  -8   4   3      353.23      331.42      9.49 o 
  -7   4   3        2.25       23.40     26.22 o 
  -6   4   3        8.88       45.66     27.38 o 
  -5   4   3       61.48      177.25     38.00 o 
  -4   4   3     1425.12     1455.49    140.50 o 
  -3   4   3     2323.22     2024.12     38.32 o 
  -2   4   3       82.64       82.93      3.54 o 
  -1   4   3      731.42      779.64     25.94 o 
   0   4   3       27.32       82.58     12.00 o 
   1   4   3      296.56      305.45     16.53 o 
   2   4   3        1.26       19.30      7.00 o 
   3   4   3      103.32      108.51     12.11 o 
   4   4   3      655.33      617.31     19.50 o 
   5   4   3     6405.40     5993.08     19.21 o 
   6   4   3        5.00       32.23     10.75 o 
   7   4   3      484.47      478.64     23.50 o 
   8   4   3     1204.47     1142.32     29.48 o 
   9   4   3        6.89       18.67     23.81 o 
  10   4   3        6.69       48.56     43.77 o 
  11   4   3        1.06        3.27      6.32 o 
  12   4   3      224.15      192.77     51.32 o 
  13   4   3      115.01      147.62     15.99 o 
 -10   5   3        1.55        4.43     30.00 o 
  -9   5   3       37.87       37.06      3.22 o 
  -8   5   3       47.12      108.28     18.63 o 
  -7   5   3       77.24      115.68     40.59 o 
  -6   5   3       20.21       45.15     20.30 o 
  -5   5   3        0.63        5.27      5.46 o 
  -4   5   3       71.65       73.72     14.80 o 
  -3   5   3      613.75      582.22     35.79 o 
  -2   5   3     1407.61     1588.90     55.92 o 
  -1   5   3      300.35      278.39     11.41 o 
   0   5   3      109.45      118.95     12.18 o 
   1   5   3     1459.52     1602.05     18.87 o 
   2   5   3     1719.55     1621.49     12.01 o 
   3   5   3      443.09      410.58     16.43 o 
   4   5   3      135.15      160.05     13.42 o 
   5   5   3     2494.17     2483.88     38.85 o 
   6   5   3      137.12      203.01     18.47 o 
   7   5   3      830.95      800.45     24.12 o 
   8   5   3      107.30      130.04     19.22 o 
   9   5   3      314.62      311.98     49.60 o 
  10   5   3      202.63      254.28     44.30 o 
  11   5   3        6.83        9.62     11.04 o 
  12   5   3       77.59       82.13     12.38 o 
  13   5   3      257.62      213.45     22.32 o 
 -10   6   3       51.75       69.35     18.78 o 
  -9   6   3       15.07       17.46     21.43 o 
  -8   6   3        3.85        7.98      6.54 o 
  -7   6   3       43.25       62.22     18.51 o 
  -6   6   3      524.34      494.67     31.30 o 
  -5   6   3        8.64       13.42      8.52 o 
  -4   6   3      850.94      806.64     18.30 o 
  -3   6   3       97.46      121.04     18.99 o 
  -2   6   3     2785.88     2664.10     35.21 o 
  -1   6   3       66.64       60.06     10.85 o 
   0   6   3       32.37       34.24      2.71 o 
   1   6   3     3720.68     3749.57     44.02 o 
   2   6   3     2678.39     2523.14     66.32 o 
   3   6   3      342.75      355.58      9.12 o 
   4   6   3       68.60      124.24     19.01 o 
   5   6   3      235.46      208.63      5.29 o 
   6   6   3     2723.83     2418.03    114.73 o 
   7   6   3       56.02       88.24     21.82 o 
   8   6   3      410.82      377.81     15.53 o 
   9   6   3      404.07      373.51     26.70 o 
  10   6   3      289.42      354.52     27.21 o 
  11   6   3        0.07        2.32     10.50 o 
  12   6   3       22.29       33.31     13.58 o 
  13   6   3      127.48      116.57      5.05 o 
 -10   7   3      147.03      173.58      9.39 o 
  -9   7   3        1.09        9.91      4.03 o 
  -8   7   3        2.26        5.67      7.31 o 
  -7   7   3       54.29       55.84     15.07 o 
  -6   7   3      867.90      872.52     29.47 o 
  -5   7   3      232.65      268.80     11.88 o 
  -4   7   3      454.99      472.70     19.55 o 
  -3   7   3       22.28       45.95     27.17 o 
  -2   7   3      541.40      500.43     14.51 o 
  -1   7   3     1031.53      983.22     21.79 o 
   0   7   3      383.18      452.86     18.20 o 
   1   7   3      975.32      917.85     16.79 o 
   2   7   3      986.51      917.98     87.67 o 
   3   7   3      334.14      343.25     25.42 o 
   4   7   3      124.87      115.02      7.21 o 
   5   7   3        0.02        4.12      3.54 o 
   6   7   3      588.48      567.99     20.07 o 
   7   7   3        3.59       13.66     18.55 o 
   8   7   3       26.58       28.60     10.43 o 
   9   7   3       80.72      150.09     20.22 o 
  10   7   3      194.51      262.77     33.47 o 
  11   7   3      155.91      197.33     19.88 o 
  12   7   3        2.78       11.39     16.01 o 
  -9   8   3      342.10      401.60     28.42 o 
  -8   8   3       34.33       29.99     16.57 o 
  -7   8   3       19.81       46.00     19.28 o 
  -6   8   3      192.75      258.49     45.51 o 
  -5   8   3      559.80      570.38     33.84 o 
  -4   8   3       38.77       50.39     15.04 o 
  -3   8   3      192.81      241.42     26.59 o 
  -2   8   3      165.43      187.99     32.40 o 
  -1   8   3      604.29      548.58      5.14 o 
   0   8   3       43.65       50.17     11.50 o 
   1   8   3      218.10      233.53     12.36 o 
   2   8   3     1207.30     1377.40     32.18 o 
   3   8   3      817.80      682.83     21.23 o 
   4   8   3      425.49      464.64     35.39 o 
   5   8   3      192.58      214.30     22.12 o 
   6   8   3       75.21      115.51     45.97 o 
   7   8   3     1057.88     1045.44     40.30 o 
   8   8   3      105.27      107.86     33.95 o 
   9   8   3        5.10       20.48     41.55 o 
  10   8   3       14.33       21.44     32.36 o 
  11   8   3       70.82       76.96     29.23 o 
  12   8   3        6.81       21.67     14.32 o 
  -8   9   3       51.54       53.49     20.68 o 
  -7   9   3        0.11        3.08      9.01 o 
  -6   9   3       50.73       60.87     13.79 o 
  -5   9   3      407.21      394.57     13.52 o 
  -4   9   3      150.88      226.18     23.55 o 
  -3   9   3      316.25      361.29     41.08 o 
  -2   9   3       45.40       73.34     16.25 o 
  -1   9   3     1564.25     1406.19    134.06 o 
   0   9   3       93.28       75.90     18.14 o 
   1   9   3        9.58       11.42      0.88 o 
   2   9   3      117.96      120.94     30.59 o 
   3   9   3      289.44      286.53     11.38 o 
   4   9   3      364.40      342.14     33.14 o 
   5   9   3        0.47        4.58     26.32 o 
   6   9   3        9.74       26.33      7.79 o 
   7   9   3      405.31      375.00     24.86 o 
   8   9   3       50.61       44.36     12.48 o 
   9   9   3        7.61       12.80     14.94 o 
  10   9   3        3.11       10.65     10.37 o 
  11   9   3      150.16      168.46     22.26 o 
  -7  10   3        1.04        2.25      8.39 o 
  -6  10   3       36.25       38.66     21.74 o 
  -5  10   3       26.77       61.38     39.25 o 
  -4  10   3      188.66      177.40     25.92 o 
  -3  10   3      234.32      236.58     12.99 o 
  -2  10   3       40.85       46.37      3.88 o 
  -1  10   3       12.59       48.87     34.46 o 
   0  10   3      275.44      283.66     13.34 o 
   1  10   3        0.62        7.00     20.39 o 
   2  10   3      261.30      271.08     36.83 o 
   3  10   3     1681.65     1735.74     25.09 o 
   4  10   3      416.18      468.23     30.84 o 
   5  10   3        1.32       22.89     34.06 o 
   6  10   3       67.19      103.97     12.59 o 
   7  10   3       58.23       57.78     11.97 o 
   8  10   3      418.02      450.61     26.75 o 
   9  10   3        0.12        8.00     12.26 o 
  10  10   3       17.04       21.90     16.72 o 
  11  10   3       46.91       57.42     10.14 o 
  -6  11   3        0.48        6.35     16.56 o 
  -5  11   3       16.82       23.57     31.46 o 
  -4  11   3      243.69      331.14     39.53 o 
  -3  11   3      651.12      591.55      4.72 o 
  -2  11   3       66.71       79.11     18.64 o 
  -1  11   3        0.55        4.98      7.95 o 
   0  11   3      633.08      615.17     35.44 o 
   1  11   3      102.70       99.27     21.52 o 
   2  11   3       80.21      139.14     27.04 o 
   3  11   3       72.48      132.56     37.75 o 
   4  11   3      163.55      185.38     19.79 o 
   5  11   3      410.84      358.14     52.01 o 
   6  11   3       14.00       12.41     14.77 o 
   7  11   3       22.09       36.31      8.63 o 
   8  11   3      184.72      199.99     45.73 o 
   9  11   3       38.46       54.31     13.47 o 
  10  11   3       12.59       12.80     19.56 o 
  -5  12   3       34.06       57.12     22.72 o 
  -4  12   3        3.30        7.81     13.69 o 
  -3  12   3      518.66      487.98     25.44 o 
  -2  12   3       74.57       79.26     13.66 o 
  -1  12   3       89.76       96.66     39.58 o 
   0  12   3       56.15       93.44     63.52 o 
   1  12   3      319.76      304.48     11.74 o 
   2  12   3        1.03        4.83     17.89 o 
   3  12   3      117.08      200.76     42.01 o 
   4  12   3       55.33       56.96     31.39 o 
   5  12   3      110.58      121.65      3.88 o 
   6  12   3       10.25       15.08     26.02 o 
   7  12   3        6.16       15.51     24.65 o 
   8  12   3       46.21       51.64     13.78 o 
  -3  13   3       74.84       64.44     68.12 o 
  -2  13   3      185.31      263.05     58.00 o 
  -1  13   3        2.74       39.81     52.70 o 
   0  13   3       16.61       35.21     21.40 o 
   1  13   3      111.81       97.81     14.27 o 
   2  13   3      135.32      142.69     11.97 o 
   3  13   3       31.18       43.92     18.15 o 
   4  13   3       60.68       52.84      9.57 o 
   5  13   3       23.72       42.51     20.84 o 
   6  13   3      117.62      215.16     34.61 o 
   7  13   3        3.53        8.27     25.35 o 
  -1  14   3        2.02        4.14      3.91 o 
   0  14   3       13.17       17.72     44.65 o 
   1  14   3       30.38       42.81     12.20 o 
   2  14   3      129.71      121.51      3.45 o 
   3  14   3        1.68        9.90     34.06 o 
   4  14   3        8.62       10.36     10.93 o 
  -1 -12   4       29.63       28.54      5.29 o 
   0 -12   4       13.31       23.24     37.05 o 
   1 -12   4        4.36       16.34     54.77 o 
  -4 -11   4       50.33       62.57     22.31 o 
  -3 -11   4       14.36       32.59     35.08 o 
  -2 -11   4        1.27        8.44     15.36 o 
  -1 -11   4        3.73        8.75     36.13 o 
   0 -11   4       35.71       49.02     41.89 o 
   1 -11   4        1.51        5.52     14.96 o 
   2 -11   4        9.91       14.96     11.28 o 
   3 -11   4        4.97       18.87     64.67 o 
   4 -11   4       72.02       69.50     10.82 o 
  -6 -10   4       10.83       27.31     32.06 o 
  -5 -10   4       34.54       35.68     20.73 o 
  -4 -10   4      220.42      205.70     18.18 o 
  -3 -10   4      204.63      263.80     41.08 o 
  -2 -10   4        3.64       10.67     15.39 o 
  -1 -10   4       29.40       38.45     15.40 o 
   0 -10   4      197.42      236.35     37.51 o 
   1 -10   4       23.37       29.00     67.43 o 
   2 -10   4        5.19        5.98      9.90 o 
   3 -10   4       21.20       18.41      2.99 o 
   4 -10   4      376.67      399.23     18.21 o 
   5 -10   4      182.92      189.80     28.44 o 
   6 -10   4        0.08        2.07      8.29 o 
   7 -10   4        1.68        4.55     11.07 o 
  -7  -9   4      125.17      128.36     30.88 o 
  -6  -9   4        0.20        5.65     21.22 o 
  -5  -9   4       44.86       47.65      9.55 o 
  -4  -9   4      373.58      376.04     27.28 o 
  -3  -9   4      239.29      253.99     22.93 o 
  -2  -9   4       82.93       84.35      5.33 o 
  -1  -9   4      126.12      115.73     11.88 o 
   0  -9   4       50.27      122.90     30.26 o 
   1  -9   4      982.21      947.72     68.12 o 
   2  -9   4       35.08       30.38     13.58 o 
   3  -9   4       56.98       51.88      9.52 o 
   4  -9   4      138.73      137.85      9.81 o 
   5  -9   4      437.10      425.97     15.87 o 
   6  -9   4       29.32       42.09     18.21 o 
   7  -9   4       18.85       15.19      5.50 o 
   8  -9   4       50.71       61.57     13.07 o 
  -8  -8   4       17.18       19.29      6.81 o 
  -7  -8   4      242.34      239.34     17.91 o 
  -6  -8   4      205.54      268.74     33.57 o 
  -5  -8   4       72.52       70.59      3.87 o 
  -4  -8   4        0.44        1.72      9.18 o 
  -3  -8   4      446.33      529.98     46.71 o 
  -2  -8   4      178.06      195.34     23.60 o 
  -1  -8   4       29.81       36.34     11.28 o 
   0  -8   4      180.40      206.24     11.97 o 
   1  -8   4      424.96      381.91     11.82 o 
   2  -8   4       27.18       39.73     10.36 o 
   3  -8   4       18.27       15.84     27.56 o 
   4  -8   4       47.50       51.21      9.95 o 
   5  -8   4      481.07      465.73     23.89 o 
   6  -8   4      127.52      141.36     15.12 o 
   7  -8   4      223.14      211.85     38.26 o 
   9  -8   4       94.54      109.32     62.83 o 
  -9  -7   4        4.07       12.24     17.28 o 
  -8  -7   4        0.62       35.66     31.14 o 
  -7  -7   4        5.29       24.45     44.76 o 
  -6  -7   4      165.02      164.08     11.22 o 
  -5  -7   4      242.22      249.69     27.79 o 
  -4  -7   4       49.96      118.74     32.10 o 
  -3  -7   4      466.41      429.26     22.52 o 
  -2  -7   4      171.73      192.01     17.49 o 
  -1  -7   4       39.94       38.04     37.51 o 
   0  -7   4       69.02       66.97     16.35 o 
   1  -7   4       24.49       60.43     32.16 o 
   2  -7   4     1874.42     1922.69     44.98 o 
   3  -7   4      354.33      432.27     33.69 o 
   4  -7   4      117.11      124.26     35.69 o 
   5  -7   4       15.68       53.79     29.96 o 
   6  -7   4      262.37      266.70     16.63 o 
   7  -7   4       18.56       45.40     21.77 o 
   8  -7   4       25.67       41.20     41.89 o 
   9  -7   4       26.73       49.48     30.15 o 
  10  -7   4       17.24       41.89     50.40 o 
  -9  -6   4        0.53        5.90      3.80 o 
  -8  -6   4       22.80       19.62      2.88 o 
  -7  -6   4      276.56      297.50     19.68 o 
  -6  -6   4      323.63      378.33     43.35 o 
  -5  -6   4       82.48      141.31     20.10 o 
  -4  -6   4       21.63       26.19     11.41 o 
  -3  -6   4       12.41       37.41     17.57 o 
  -2  -6   4      201.23      296.99     47.04 o 
  -1  -6   4      340.17      322.68     20.20 o 
   0  -6   4       85.82       95.25      4.18 o 
   1  -6   4       11.57       13.38      9.72 o 
   2  -6   4      719.71      619.03     26.00 o 
   3  -6   4      643.86      613.17     15.52 o 
   4  -6   4        0.73        5.60     15.14 o 
   5  -6   4       31.84       34.87      6.86 o 
   6  -6   4       84.68       99.19     17.03 o 
   7  -6   4      517.23      455.53     12.16 o 
   8  -6   4      135.97      182.55     43.27 o 
   9  -6   4       47.53       43.73     39.81 o 
  10  -6   4      232.97      228.76     12.66 o 
  11  -6   4       25.91       50.63     28.54 o 
 -10  -5   4        2.70        5.06      8.52 o 
  -9  -5   4       98.58      111.47     29.92 o 
  -8  -5   4      371.20      427.85     44.99 o 
  -7  -5   4       25.66       45.75     16.36 o 
  -6  -5   4        0.13       10.81     22.71 o 
  -5  -5   4     1114.99     1114.75     19.22 o 
  -4  -5   4       81.40       82.31     13.46 o 
  -3  -5   4      629.60      605.88     12.89 o 
  -2  -5   4        7.18        5.58      3.46 o 
  -1  -5   4      164.17      254.78     29.12 o 
   0  -5   4      166.25      166.92     12.24 o 
   1  -5   4       12.78       26.76     25.65 o 
   2  -5   4       81.99       72.57     29.98 o 
   3  -5   4     1892.84     1732.59     18.68 o 
   4  -5   4       10.49       16.61     15.00 o 
   5  -5   4      242.78      324.76     32.67 o 
   6  -5   4      115.16      126.09     29.76 o 
   7  -5   4      736.99      679.87     36.69 o 
   8  -5   4        7.87        8.71      4.35 o 
   9  -5   4      121.51      119.90      4.37 o 
  10  -5   4        2.44       25.55     39.58 o 
  11  -5   4      134.03      120.59     23.47 o 
 -10  -4   4       44.55       40.04     20.02 o 
  -9  -4   4      341.01      375.13     39.35 o 
  -8  -4   4      503.59      472.76     30.67 o 
  -7  -4   4        0.86        5.14     19.13 o 
  -6  -4   4      174.42      203.95     14.91 o 
  -5  -4   4      349.22      312.10     30.84 o 
  -4  -4   4     1819.28     1733.37    107.13 o 
  -3  -4   4      659.62      659.83     17.90 o 
  -2  -4   4     1425.69     1400.69     67.36 o 
  -1  -4   4     1632.21     1742.59     33.70 o 
   0  -4   4      190.93      240.07     13.35 o 
   1  -4   4      147.75      172.33     14.60 o 
   2  -4   4      216.87      242.32     16.46 o 
   3  -4   4     1437.46     1279.21     17.66 o 
   4  -4   4     2706.81     2556.94     39.51 o 
   5  -4   4     1032.03     1046.64     40.58 o 
   6  -4   4       17.63       36.66     10.10 o 
   7  -4   4      317.00      334.26     14.93 o 
   8  -4   4      444.80      471.77     23.74 o 
   9  -4   4        4.46       14.69      9.38 o 
  10  -4   4        1.33        8.05     22.09 o 
  11  -4   4      161.87      188.26     27.39 o 
  12  -4   4       63.44       66.28     67.43 o 
 -11  -3   4       38.80       57.31     12.89 o 
 -10  -3   4       57.06       48.56      3.91 o 
  -9  -3   4       63.87       57.77      9.44 o 
  -8  -3   4      865.17      808.91     23.09 o 
  -7  -3   4      105.39       95.80     31.49 o 
  -6  -3   4      219.76      291.71     23.90 o 
  -5  -3   4       81.62       89.89     34.78 o 
  -4  -3   4     2664.31     2461.15     87.98 o 
  -3  -3   4        5.55        8.62      3.88 o 
  -2  -3   4     1714.91     1927.94     34.92 o 
  -1  -3   4       94.33      107.35     22.21 o 
   0  -3   4     2299.35     2421.69     34.74 o 
   1  -3   4        2.04        2.44      3.76 o 
   2  -3   4       64.35       59.18     14.04 o 
   3  -3   4      221.95      257.91     14.04 o 
   4  -3   4     1644.05     1504.16     70.23 o 
   5  -3   4       77.90       90.28      7.89 o 
   6  -3   4      242.65      246.92     10.46 o 
   7  -3   4      261.09      269.33     59.26 o 
   8  -3   4     1167.44     1051.18     31.64 o 
   9  -3   4       56.56      141.73     30.41 o 
  10  -3   4       45.91       70.94     33.74 o 
  11  -3   4       91.34      109.55     18.64 o 
  12  -3   4       80.94      142.00     33.14 o 
 -11  -2   4       59.75       73.18     44.65 o 
 -10  -2   4        0.85        5.98     19.79 o 
  -9  -2   4        2.25        7.13     16.11 o 
  -8  -2   4      262.48      253.85     14.04 o 
  -7  -2   4       29.70       51.84      7.96 o 
  -6  -2   4       18.53       31.52      8.03 o 
  -5  -2   4      506.64      499.09     10.16 o 
  -4  -2   4       81.53      170.07     27.12 o 
  -3  -2   4     1791.18     1814.41     20.34 o 
  -2  -2   4      331.39      360.64     16.33 o 
  -1  -2   4      287.83      307.27     20.90 o 
   0  -2   4     2575.37     2573.91     24.02 o 
   1  -2   4      299.59      286.69      3.38 o 
   2  -2   4        2.75        3.67      2.55 o 
   3  -2   4     1609.75     1807.41     34.89 o 
   4  -2   4      787.30      786.04     22.55 o 
   5  -2   4     2141.30     2195.69     53.85 o 
   6  -2   4       81.91      113.19     33.10 o 
   7  -2   4      118.45      117.61      5.00 o 
   8  -2   4       16.65       33.00     14.84 o 
   9  -2   4      616.15      530.63     34.06 o 
  10  -2   4      509.93      481.78     13.46 o 
  11  -2   4       14.44       37.74     21.17 o 
  12  -2   4       54.56       64.67     18.87 o 
  13  -2   4      114.28      137.47     47.52 o 
 -11  -1   4       36.84       30.84     11.51 o 
 -10  -1   4       91.97      100.34     49.25 o 
  -9  -1   4       59.28       91.37     66.51 o 
  -8  -1   4       99.15       99.42     46.49 o 
  -7  -1   4       83.13       87.22      4.00 o 
  -6  -1   4      106.58      106.79      6.91 o 
  -5  -1   4        0.16        8.53      9.44 o 
  -4  -1   4      209.48      241.78     25.03 o 
  -3  -1   4     1216.89     1158.26     68.09 o 
  -2  -1   4     6179.71     5879.07     30.08 o 
  -1  -1   4      140.84      183.07     13.65 o 
   0  -1   4      568.07      633.02     67.78 o 
   1  -1   4      959.19     1007.04     55.94 o 
   2  -1   4        8.08       22.83      6.35 o 
   3  -1   4       21.83       55.69     43.93 o 
   4  -1   4        0.65        4.23     10.50 o 
   5  -1   4     1306.71     1333.63     26.29 o 
   6  -1   4     1503.86     1575.94     29.25 o 
   7  -1   4      643.50      623.87     22.42 o 
   8  -1   4      158.38      188.26     63.29 o 
   9  -1   4     1201.22     1113.29     24.69 o 
  10  -1   4      326.22      304.53     19.30 o 
  11  -1   4       70.48       78.71     64.90 o 
  12  -1   4       11.42       24.60     45.58 o 
  13  -1   4      140.52      146.34     22.55 o 
 -11   0   4       75.94      104.71     60.76 o 
 -10   0   4       97.45      141.31     66.51 o 
  -9   0   4        0.11        6.90     18.18 o 
  -8   0   4      291.38      285.96      8.59 o 
  -7   0   4      211.83      214.33     17.57 o 
  -6   0   4      552.76      553.48     17.41 o 
  -5   0   4      760.50      718.87     16.40 o 
  -4   0   4      307.75      410.51     36.17 o 
  -3   0   4      104.11      126.20     29.38 o 
  -2   0   4     6847.08     6241.50     19.07 o 
  -1   0   4     1091.75     1107.90     22.59 o 
   0   0   4     7445.49     7224.61     31.51 o 
   1   0   4      252.75      301.38     25.03 o 
   2   0   4     2132.88     1979.24     94.36 o 
   3   0   4       70.10       64.38     10.88 o 
   4   0   4     7639.41     7107.33     73.88 o 
   5   0   4      587.90      563.16     13.63 o 
   6   0   4     3519.65     3278.16     26.30 o 
   7   0   4      128.71      134.82     12.50 o 
   8   0   4       92.02      116.98     18.77 o 
   9   0   4      185.05      177.86     39.28 o 
  10   0   4      416.34      405.95     16.17 o 
  11   0   4       11.37       19.85      7.27 o 
  12   0   4        0.54        4.47      3.20 o 
 -11   1   4        3.04        4.37     29.23 o 
 -10   1   4      159.70      144.76     22.09 o 
  -9   1   4       63.50       58.84      9.50 o 
  -8   1   4      332.90      318.38     31.88 o 
  -7   1   4       99.11      145.30     31.41 o 
  -6   1   4      833.50      976.96     39.37 o 
  -5   1   4     1018.34     1043.42     21.77 o 
  -4   1   4       27.26       25.79      2.17 o 
  -3   1   4       15.15       22.49     16.14 o 
  -2   1   4    11551.47    10577.01    101.72 o 
  -1   1   4     7241.11     6690.50      3.35 o 
   0   1   4     5829.58     5587.77     60.77 o 
   1   1   4      168.62      172.83      8.90 o 
   2   1   4     5146.02     4771.58     84.01 o 
   3   1   4     3521.84     3105.56     42.95 o 
   4   1   4      412.74      467.20     29.32 o 
   5   1   4      804.15      778.28     97.44 o 
   6   1   4     1357.28     1406.09     30.05 o 
   7   1   4     1496.27     1444.59     19.60 o 
   8   1   4      158.58      187.08     20.34 o 
   9   1   4      154.22      151.46     13.37 o 
  10   1   4      501.49      445.64     47.77 o 
  11   1   4        2.95       16.71     10.98 o 
  12   1   4       14.75       17.49     14.27 o 
 -11   2   4       13.25       17.95     39.35 o 
 -10   2   4       89.00      153.12     30.56 o 
  -9   2   4      163.82      205.76     25.74 o 
  -8   2   4      174.04      178.20     25.78 o 
  -7   2   4      189.30      279.79     26.90 o 
  -6   2   4      881.23      860.08     22.64 o 
  -5   2   4     1811.41     1703.43    103.45 o 
  -4   2   4     1037.21      934.61     18.93 o 
  -3   2   4      111.88      133.73     11.39 o 
  -2   2   4        5.28      132.33     24.76 o 
  -1   2   4     6578.92     5912.29     46.01 o 
   0   2   4     1360.48     1214.62     73.46 o 
   1   2   4      554.71      566.34     13.31 o 
   2   2   4     1570.64     1429.63    156.34 o 
   3   2   4     3277.46     3074.92     64.77 o 
   4   2   4       13.33       52.44     26.05 o 
   5   2   4     1728.13     1687.14     19.91 o 
   6   2   4      210.65      215.88      9.27 o 
   7   2   4     2749.88     2435.82    107.13 o 
   8   2   4        3.24        7.46      8.34 o 
   9   2   4      226.65      251.58     23.22 o 
  10   2   4      188.25      222.06     15.25 o 
  11   2   4      348.09      374.90     63.29 o 
  12   2   4        0.10        4.60     41.43 o 
  13   2   4       16.11       20.02     43.50 o 
 -11   3   4        0.34        7.81     25.29 o 
 -10   3   4       54.30       63.33     25.75 o 
  -9   3   4      360.87      335.01     17.38 o 
  -8   3   4      193.62      214.26     20.25 o 
  -7   3   4       11.47       23.76      7.59 o 
  -6   3   4      190.17      206.18     27.77 o 
  -5   3   4     1785.93     1792.64     29.40 o 
  -4   3   4      703.06      639.45     23.01 o 
  -3   3   4      204.34      195.15     29.92 o 
  -2   3   4       31.15       29.35      4.26 o 
  -1   3   4        3.37       18.38     29.83 o 
   0   3   4      672.81      707.74     23.57 o 
   1   3   4      162.00      148.27     12.23 o 
   2   3   4      977.27      953.89     40.64 o 
   3   3   4     1367.02     1367.37     32.74 o 
   4   3   4     1965.54     1989.74     19.53 o 
   5   3   4      615.25      630.06     11.79 o 
   6   3   4       51.10       52.92      5.19 o 
   7   3   4      342.36      316.70     22.81 o 
   8   3   4      329.63      344.78     17.48 o 
   9   3   4      237.29      268.03     24.08 o 
  10   3   4      500.45      475.56     17.49 o 
  11   3   4       80.25      160.35     23.28 o 
  12   3   4      232.69      266.73     62.37 o 
  13   3   4        7.53       15.65     47.87 o 
 -10   4   4       91.76       71.53     11.60 o 
  -9   4   4      334.45      324.42     35.56 o 
  -8   4   4      571.95      486.39     20.31 o 
  -7   4   4      356.81      357.69     41.31 o 
  -6   4   4        9.72       18.92     18.45 o 
  -5   4   4      307.80      309.95     17.72 o 
  -4   4   4     1399.83     1451.54     20.51 o 
  -3   4   4      890.32      845.17     19.91 o 
  -2   4   4      778.20      774.41     17.76 o 
  -1   4   4      144.14      135.33     52.59 o 
   0   4   4      313.17      329.90      5.16 o 
   1   4   4      209.73      217.38     19.71 o 
   2   4   4       98.86      104.25      5.91 o 
   3   4   4      171.45      220.51     15.29 o 
   4   4   4     1826.45     1754.64     22.20 o 
   5   4   4     2715.29     2456.59     62.69 o 
   6   4   4       39.57       40.77      4.66 o 
   7   4   4        0.18        4.37     17.57 o 
   8   4   4      513.14      520.98     17.75 o 
   9   4   4       11.36       28.72     21.45 o 
  10   4   4      111.00      106.79     34.41 o 
  11   4   4      182.91      230.36     16.74 o 
  12   4   4      196.75      159.20     17.03 o 
  13   4   4        0.89        8.29     33.14 o 
 -10   5   4        1.69        8.57      5.36 o 
  -9   5   4        5.63        7.17      4.35 o 
  -8   5   4      897.09      756.55     44.07 o 
  -7   5   4      938.85      881.48     21.11 o 
  -6   5   4       24.45       25.87     19.55 o 
  -5   5   4        2.74        8.77     12.44 o 
  -4   5   4      328.93      317.90     32.55 o 
  -3   5   4      449.04      452.14     12.41 o 
  -2   5   4      464.08      439.01     10.43 o 
  -1   5   4     1041.25     1290.41     27.01 o 
   0   5   4      677.83      631.33     24.51 o 
   1   5   4       66.04      136.53     17.78 o 
   2   5   4      299.32      301.11     22.17 o 
   3   5   4      321.68      344.89     14.99 o 
   4   5   4      235.48      330.37     28.34 o 
   5   5   4     3725.65     3580.05     22.03 o 
   6   5   4      211.95      220.84     24.00 o 
   7   5   4      245.53      231.48     13.35 o 
   8   5   4      725.67      630.76      8.81 o 
   9   5   4      135.58      195.26     30.35 o 
  10   5   4        0.15        4.77      9.29 o 
  11   5   4       50.79       52.83     21.12 o 
  12   5   4       85.65      135.37     19.10 o 
  13   5   4       59.30       62.14     36.82 o 
 -10   6   4       43.44       37.98      8.86 o 
  -9   6   4       65.43       57.35     20.27 o 
  -8   6   4       25.55       40.64      7.02 o 
  -7   6   4     1455.95     1538.76     33.60 o 
  -6   6   4      267.09      301.59     24.94 o 
  -5   6   4      367.39      459.37     42.29 o 
  -4   6   4       47.77       55.51     41.92 o 
  -3   6   4      758.68      699.76     19.19 o 
  -2   6   4      672.75      683.05     25.78 o 
  -1   6   4     2543.15     2430.15     22.21 o 
   0   6   4      591.37      532.05     12.81 o 
   1   6   4     5900.01     5327.24     31.91 o 
   2   6   4        3.84       10.26     13.42 o 
   3   6   4     2411.99     2386.59     76.75 o 
   4   6   4      188.20      203.63     28.76 o 
   5   6   4     2037.52     2053.89    103.74 o 
   6   6   4      568.34      546.06     12.87 o 
   7   6   4      231.78      217.36     12.14 o 
   8   6   4       27.60       61.30     46.58 o 
   9   6   4      599.90      549.23     35.44 o 
  10   6   4       38.75       39.19     11.05 o 
  11   6   4       44.03       64.45     29.28 o 
  12   6   4       58.36       85.70     22.06 o 
  13   6   4       83.10      113.91     36.19 o 
  -9   7   4        1.24       18.07     17.97 o 
  -8   7   4       53.25       65.51     36.42 o 
  -7   7   4      206.44      243.83     30.48 o 
  -6   7   4      339.10      363.55     28.19 o 
  -5   7   4       35.24       64.39     31.39 o 
  -4   7   4      163.47      217.09     40.04 o 
  -3   7   4       24.43       27.86     10.98 o 
  -2   7   4     1025.79      981.50     28.42 o 
  -1   7   4       10.64       11.69      3.11 o 
   0   7   4       11.59       43.91     23.34 o 
   1   7   4     1911.51     1736.47     85.69 o 
   2   7   4      957.47     1169.30     24.61 o 
   3   7   4      182.46      238.80     17.62 o 
   4   7   4       38.78      108.83     35.70 o 
   5   7   4      704.04      641.95     15.38 o 
   6   7   4     1296.21     1379.29     48.79 o 
   7   7   4      328.99      375.85     29.24 o 
   8   7   4        5.51        7.93      3.20 o 
   9   7   4      602.30      609.47     37.08 o 
  10   7   4      279.96      252.91      5.75 o 
  11   7   4        6.37        8.83      4.25 o 
  12   7   4       15.58       21.50     18.09 o 
  -9   8   4       52.31       59.04     13.51 o 
  -8   8   4        7.69       11.31     10.75 o 
  -7   8   4      360.82      399.35     29.80 o 
  -6   8   4      273.14      328.50     35.65 o 
  -5   8   4       37.52       42.57      4.95 o 
  -4   8   4       56.72       65.12     39.09 o 
  -3   8   4       75.29       84.67      9.13 o 
  -2   8   4      225.49      245.88     28.08 o 
  -1   8   4      839.63      797.91    128.76 o 
   0   8   4       37.58       87.81     14.35 o 
   1   8   4       81.54      100.19     22.89 o 
   2   8   4     2960.00     2734.98    107.19 o 
   3   8   4      180.51      212.39     14.65 o 
   4   8   4       96.72      104.01     24.24 o 
   5   8   4       90.36      104.04     29.14 o 
   6   8   4       12.12       13.28     17.72 o 
   7   8   4      490.28      484.77     28.52 o 
   8   8   4       93.77      115.70     14.65 o 
   9   8   4        0.73        6.98     14.93 o 
  10   8   4      242.71      251.16     14.15 o 
  11   8   4        9.67       13.78      9.05 o 
  12   8   4        0.76        8.00     13.14 o 
  -8   9   4       16.96       15.53     21.06 o 
  -7   9   4       33.04       24.86     19.15 o 
  -6   9   4        0.45        7.17     28.89 o 
  -5   9   4      130.18      135.20     10.47 o 
  -4   9   4        0.29        9.47      9.21 o 
  -3   9   4      139.19      150.04     21.59 o 
  -2   9   4      226.85      233.27     24.05 o 
  -1   9   4     2013.57     1858.37     80.09 o 
   0   9   4       63.11       72.67      8.07 o 
   1   9   4      189.45      164.63     38.71 o 
   2   9   4      601.89      574.90      9.98 o 
   3   9   4      414.08      472.21     31.22 o 
   4   9   4      438.86      391.45     19.21 o 
   5   9   4       71.79       74.73     17.63 o 
   6   9   4        9.85       10.28      6.79 o 
   7   9   4      599.54      554.17     16.32 o 
   8   9   4        7.32        9.88      5.99 o 
   9   9   4        3.10       18.77     19.74 o 
  10   9   4       68.71       92.53     33.92 o 
  11   9   4      179.28      221.39     16.11 o 
  -7  10   4       27.46       25.52     32.79 o 
  -6  10   4       38.17       36.81     12.62 o 
  -5  10   4      166.25      154.66     44.88 o 
  -4  10   4       62.02       58.55      7.48 o 
  -3  10   4       23.39       25.51      9.02 o 
  -2  10   4      138.64      166.00     20.25 o 
  -1  10   4      266.67      255.97     28.95 o 
   0  10   4      358.26      315.55     21.52 o 
   1  10   4       42.16       54.86     14.65 o 
   2  10   4       19.01       20.74      4.37 o 
   3  10   4      909.88      851.34     19.49 o 
   4  10   4       68.99       74.55     23.23 o 
   5  10   4        4.21        6.71      2.51 o 
   6  10   4       16.24       16.80      6.32 o 
   7  10   4      295.26      324.23     34.97 o 
   8  10   4      299.81      326.72     16.41 o 
   9  10   4       52.73       48.45     34.57 o 
  10  10   4       15.54       13.27     11.05 o 
  11  10   4      216.15      228.37     12.08 o 
  -6  11   4       55.52       46.36     11.28 o 
  -5  11   4       36.69       51.21     22.54 o 
  -4  11   4      561.80      478.12     35.07 o 
  -3  11   4       11.78       20.51      8.75 o 
  -2  11   4       62.17       66.00     10.35 o 
  -1  11   4       23.61       30.28     10.51 o 
   0  11   4      431.86      373.98     28.31 o 
   1  11   4      249.66      233.36     64.44 o 
   2  11   4      314.00      372.78     41.66 o 
   3  11   4      304.63      310.48     11.11 o 
   4  11   4      558.28      525.81      8.93 o 
   5  11   4      113.95      110.24      9.09 o 
   6  11   4       27.41       37.35      7.92 o 
   7  11   4       24.52       36.20     12.06 o 
   8  11   4      272.77      289.87     17.62 o 
   9  11   4        1.83        3.65      6.42 o 
  10  11   4       92.29      104.51     16.02 o 
  -5  12   4        1.37        6.77     18.96 o 
  -4  12   4      175.33      223.41     30.72 o 
  -3  12   4      294.74      376.20     40.65 o 
  -2  12   4        2.32        1.44      1.73 o 
  -1  12   4       17.08       23.01     54.31 o 
   0  12   4       94.04       90.22     24.86 o 
   1  12   4      345.64      340.84     10.36 o 
   2  12   4       32.41       58.46     30.61 o 
   3  12   4       21.75       22.45     20.34 o 
   4  12   4      353.13      307.25     14.05 o 
   5  12   4      227.34      215.24     17.82 o 
   6  12   4        3.08        3.56      3.80 o 
   7  12   4        0.02        0.00      1.15 o 
   8  12   4      148.97      160.68     35.33 o 
   9  12   4        8.03       43.35     27.12 o 
  -3  13   4      263.54      237.47     31.99 o 
  -2  13   4       29.35       48.10     17.26 o 
  -1  13   4       38.88       41.89     65.36 o 
   0  13   4        2.90        5.29     20.48 o 
   1  13   4      148.89      199.76     27.62 o 
   2  13   4       65.55       81.93     41.89 o 
   3  13   4       21.40       56.84     42.12 o 
   4  13   4       51.84       69.04     31.80 o 
   5  13   4      222.13      259.54     31.90 o 
   6  13   4       35.29       45.52     22.85 o 
   7  13   4       10.79       41.20     26.17 o 
  -1  14   4        1.17       12.20     11.74 o 
   0  14   4        0.02        6.21     67.66 o 
   1  14   4      113.57      138.08     19.33 o 
   2  14   4       54.11       64.67     52.93 o 
   3  14   4       13.15       13.12      3.91 o 
   4  14   4        0.72        5.98     11.74 o 
   5  14   4       42.05       54.89     42.80 o 
  -2 -11   5        0.05        1.38      3.91 o 
  -1 -11   5       86.49       76.18     13.35 o 
   0 -11   5       85.85       83.54     31.07 o 
   1 -11   5        0.12        8.75     29.00 o 
   2 -11   5        1.15        6.90     26.24 o 
   3 -11   5      132.61      123.59     46.95 o 
  -4 -10   5      106.45      108.14     42.30 o 
  -3 -10   5        1.06       15.18     45.44 o 
  -2 -10   5       17.72       36.36     24.39 o 
  -1 -10   5       63.54       60.30     41.20 o 
   0 -10   5      199.33      179.51      9.90 o 
   1 -10   5        9.31       18.87     52.93 o 
   2 -10   5       34.74       66.51     69.04 o 
   3 -10   5       26.35       58.00     51.09 o 
   4 -10   5      236.09      229.45      8.98 o 
   5 -10   5        0.47        4.27     11.12 o 
   6 -10   5       19.81       14.12      6.37 o 
  -6  -9   5       10.04       18.71      6.52 o 
  -5  -9   5        0.02        4.92     22.02 o 
  -4  -9   5      363.14      344.64     26.70 o 
  -3  -9   5       72.82       71.24     21.28 o 
  -2  -9   5      110.18      109.88     29.46 o 
  -1  -9   5        0.67        1.15      2.07 o 
   0  -9   5      432.90      475.47     47.64 o 
   1  -9   5      141.29      133.48      3.68 o 
   2  -9   5      108.52      172.15     60.30 o 
   3  -9   5       41.38       41.89      3.68 o 
   4  -9   5      327.49      336.11     16.90 o 
   5  -9   5        7.81       13.58      2.79 o 
   6  -9   5        6.99        7.74      1.92 o 
   7  -9   5       68.78       78.46     19.62 o 
  -7  -8   5      112.15      101.98     15.60 o 
  -6  -8   5       34.63       46.14     18.47 o 
  -5  -8   5       77.27       93.57     24.57 o 
  -4  -8   5      154.17      145.35     25.42 o 
  -3  -8   5      214.04      204.27     31.87 o 
  -2  -8   5       40.57       64.28     32.88 o 
  -1  -8   5        0.83       13.51     33.88 o 
   0  -8   5      194.43      188.03     31.99 o 
   1  -8   5       33.22       61.45     65.59 o 
   2  -8   5      263.55      284.06     22.44 o 
   3  -8   5        7.80       20.04     14.75 o 
   4  -8   5      187.39      183.14     12.98 o 
   5  -8   5      365.21      351.21     27.61 o 
   6  -8   5       59.77       70.67     13.91 o 
   7  -8   5       28.91       54.63     21.90 o 
   8  -8   5      115.95      215.97     43.17 o 
   9  -8   5      166.38      180.41     25.88 o 
  -8  -7   5       14.44       17.77      6.15 o 
  -7  -7   5       42.83       71.52     33.14 o 
  -6  -7   5      338.00      350.28     33.31 o 
  -5  -7   5        2.14       11.73      8.40 o 
  -4  -7   5       79.67      100.59     32.36 o 
  -3  -7   5      461.16      388.12     16.57 o 
  -2  -7   5      646.93      571.13     12.10 o 
  -1  -7   5       15.52       12.43     33.35 o 
   0  -7   5       20.58       30.62     11.28 o 
   1  -7   5       21.13       34.63     22.32 o 
   2  -7   5      230.55      209.62     10.47 o 
   3  -7   5        2.75        8.73     14.67 o 
   4  -7   5       40.71       40.39     16.14 o 
   5  -7   5      350.74      335.22     16.08 o 
   6  -7   5      986.69      878.34     11.93 o 
   7  -7   5        0.05        5.04      2.96 o 
   8  -7   5        6.27       13.34     10.12 o 
   9  -7   5       71.87      117.10     31.80 o 
  10  -7   5       42.34       66.61     35.33 o 
  -9  -6   5        9.77       13.70     15.82 o 
  -8  -6   5       15.66       34.69     18.71 o 
  -7  -6   5      123.18      138.27     21.04 o 
  -6  -6   5       89.00      155.11     48.09 o 
  -5  -6   5      269.52      287.19     20.15 o 
  -4  -6   5       69.35      121.96     35.02 o 
  -3  -6   5       50.54       49.46     12.31 o 
  -2  -6   5      967.22      859.85     21.52 o 
  -1  -6   5       11.06       24.47     20.12 o 
   0  -6   5       96.13      144.06     20.18 o 
   1  -6   5       91.75       92.20      6.57 o 
   2  -6   5      429.75      452.18     29.91 o 
   3  -6   5      488.47      446.29      9.55 o 
   4  -6   5       53.27       57.28     24.04 o 
   5  -6   5       27.05       38.75      9.17 o 
   6  -6   5     1999.79     1921.45     40.68 o 
   7  -6   5      304.39      310.87     19.76 o 
   8  -6   5      277.76      314.76     22.15 o 
   9  -6   5        3.72        7.72     13.34 o 
  10  -6   5      110.03      133.19     21.06 o 
  11  -6   5        1.84       13.87     13.93 o 
  -9  -5   5       45.15       62.37     35.67 o 
  -8  -5   5        0.21       10.82     23.98 o 
  -7  -5   5        1.02        5.38     20.78 o 
  -6  -5   5      203.85      194.96     12.20 o 
  -5  -5   5      366.71      350.52     15.42 o 
  -4  -5   5       12.36       23.12     21.01 o 
  -3  -5   5       21.34       28.04      5.68 o 
  -2  -5   5      471.15      443.84     30.66 o 
  -1  -5   5      762.17      790.11     25.46 o 
   0  -5   5        0.05       14.04     11.33 o 
   1  -5   5       84.59       78.18      4.51 o 
   2  -5   5     2241.43     2086.82     69.51 o 
   3  -5   5     1308.21     1254.27     58.00 o 
   4  -5   5      292.04      334.15     15.08 o 
   5  -5   5      126.41      154.34     26.56 o 
   6  -5   5      313.86      281.78     18.56 o 
   7  -5   5      496.87      410.16     12.19 o 
   8  -5   5      603.10      541.69     10.66 o 
   9  -5   5       66.68       86.19     21.60 o 
  10  -5   5      148.96      217.14     23.82 o 
  11  -5   5       34.47       41.05     21.76 o 
 -10  -4   5       21.73       62.60     68.81 o 
  -9  -4   5      514.02      417.02     59.84 o 
  -8  -4   5       11.38       38.08     16.61 o 
  -7  -4   5       29.44       43.31     20.71 o 
  -6  -4   5        0.72        6.59      3.31 o 
  -5  -4   5      461.47      427.14     27.42 o 
  -4  -4   5      630.15      626.04     34.49 o 
  -3  -4   5        4.18       37.80     32.02 o 
  -2  -4   5      158.15      180.39     40.21 o 
  -1  -4   5      508.01      476.76     22.21 o 
   0  -4   5        5.17       30.51     11.23 o 
   1  -4   5       41.39       42.50      6.53 o 
   2  -4   5     1164.91     1230.51     79.74 o 
   3  -4   5     5218.58     4767.60     59.61 o 
   4  -4   5      712.68      656.47      7.68 o 
   5  -4   5      554.00      510.24     22.13 o 
   6  -4   5       21.87       21.87      2.98 o 
   7  -4   5      470.39      469.65      6.85 o 
   8  -4   5      141.13      176.50     24.63 o 
   9  -4   5       98.90       99.37     11.19 o 
  10  -4   5       93.64       97.39     25.27 o 
  11  -4   5       98.26      106.43     14.04 o 
  12  -4   5       25.74       21.75      6.67 o 
 -10  -3   5        0.85        7.82     13.35 o 
  -9  -3   5      229.67      272.03     37.74 o 
  -8  -3   5      202.33      189.87      1.84 o 
  -7  -3   5        4.50        5.76      3.57 o 
  -6  -3   5       10.76       20.02     36.79 o 
  -5  -3   5      251.62      274.34     23.24 o 
  -4  -3   5      533.33      501.97     15.97 o 
  -3  -3   5       47.04       70.14     19.00 o 
  -2  -3   5      648.26      648.58     14.68 o 
  -1  -3   5     1694.21     1753.55     38.54 o 
   0  -3   5      560.98      559.73     29.50 o 
   1  -3   5       11.89       42.30     19.26 o 
   2  -3   5      548.82      602.57     19.84 o 
   3  -3   5     2113.14     2008.22     14.96 o 
   4  -3   5      955.59      914.97     36.25 o 
   5  -3   5        9.47       11.91      9.54 o 
   6  -3   5      430.01      404.39     22.29 o 
   7  -3   5       84.52      101.82     17.18 o 
   8  -3   5      188.18      200.83     21.50 o 
   9  -3   5       75.99       79.04      6.21 o 
  10  -3   5        1.92        4.01      5.44 o 
  11  -3   5      233.20      223.67     41.20 o 
  12  -3   5      104.86      110.44     16.34 o 
 -10  -2   5       12.71       19.10     54.31 o 
  -9  -2   5       71.92       81.24     17.72 o 
  -8  -2   5      484.45      511.14     60.30 o 
  -7  -2   5      198.24      185.26      1.15 o 
  -6  -2   5       65.05       68.04     10.24 o 
  -5  -2   5      116.92      134.64     21.82 o 
  -4  -2   5      373.95      333.05     24.21 o 
  -3  -2   5      307.17      283.98     34.23 o 
  -2  -2   5      426.72      460.63     18.35 o 
  -1  -2   5      276.60      285.29     27.92 o 
   0  -2   5     1637.52     1640.71     28.22 o 
   1  -2   5     1303.30     1335.40     98.21 o 
   2  -2   5        1.55        4.18      1.56 o 
   3  -2   5       74.18       71.53     14.38 o 
   4  -2   5     1085.43     1076.60     49.94 o 
   5  -2   5     1991.96     1931.98     81.87 o 
   6  -2   5       53.38       86.21     25.65 o 
   7  -2   5      855.00      786.87     13.72 o 
   8  -2   5      118.83      119.45     16.22 o 
   9  -2   5      628.36      513.49     18.38 o 
  10  -2   5       37.99       38.82      3.69 o 
  11  -2   5       24.25       36.70      6.10 o 
  12  -2   5      257.66      213.29      9.48 o 
  13  -2   5       54.11       56.30      5.86 o 
 -10  -1   5        0.21        4.37     11.74 o 
  -9  -1   5       49.32       46.49     21.63 o 
  -8  -1   5      556.93      498.72     52.70 o 
  -7  -1   5      471.29      519.20     68.12 o 
  -6  -1   5       16.47       35.09     11.54 o 
  -5  -1   5       37.06       58.79     18.96 o 
  -4  -1   5      212.96      237.14     17.36 o 
  -3  -1   5      382.51      450.55     25.09 o 
  -2  -1   5        1.87        9.05     12.24 o 
  -1  -1   5       15.17       55.61     21.48 o 
   0  -1   5     1506.39     1551.19     27.96 o 
   1  -1   5      833.81      744.11     32.53 o 
   2  -1   5       93.00      103.44      8.17 o 
   3  -1   5      418.24      385.95     65.36 o 
   4  -1   5        4.49        8.43      9.06 o 
   5  -1   5      376.49      441.63     47.35 o 
   6  -1   5      472.35      430.61     29.02 o 
   7  -1   5     1147.46     1260.42      8.66 o 
   8  -1   5      530.68      463.65     34.19 o 
   9  -1   5     2416.37     2221.61     25.05 o 
  10  -1   5        2.08        6.91      4.38 o 
  11  -1   5      143.93      153.76     25.50 o 
  12  -1   5       94.93       94.91     12.28 o 
  13  -1   5      199.18      243.91     29.61 o 
 -10   0   5      178.35      139.47     35.90 o 
  -9   0   5      189.69      223.70     33.60 o 
  -8   0   5        1.66       10.59     49.48 o 
  -7   0   5      985.71      875.98     27.85 o 
  -6   0   5      184.68      196.54     17.61 o 
  -5   0   5       50.40       50.85     14.96 o 
  -4   0   5       45.14       54.11      9.19 o 
  -3   0   5      198.78      174.50     16.59 o 
  -2   0   5      311.09      338.57     29.12 o 
  -1   0   5       43.13       49.26     19.51 o 
   0   0   5     1564.21     1632.82     35.16 o 
   1   0   5     2481.09     2157.84    111.57 o 
   2   0   5        4.46       15.55      7.24 o 
   3   0   5     3921.11     3778.57    147.41 o 
   4   0   5      123.55      202.77     39.25 o 
   5   0   5      918.57      954.59     18.69 o 
   6   0   5      931.61      874.47     16.34 o 
   7   0   5        5.53        9.41      7.30 o 
   8   0   5      578.98      524.44     18.58 o 
   9   0   5      942.69     1104.76     32.58 o 
  10   0   5      139.76      150.85     26.40 o 
  11   0   5      182.32      198.19     13.71 o 
  12   0   5       37.22       51.08     24.15 o 
  13   0   5      157.18      154.10     33.14 o 
 -10   1   5      242.90      310.00     60.99 o 
  -9   1   5       33.45       32.81     13.59 o 
  -8   1   5      308.84      343.03     34.83 o 
  -7   1   5      198.47      173.40     14.61 o 
  -6   1   5      340.82      274.05     20.60 o 
  -5   1   5        9.62       13.10     25.88 o 
  -4   1   5       54.96       72.97      3.65 o 
  -3   1   5       12.11       13.68     10.45 o 
  -2   1   5     7165.46     6436.58     21.75 o 
  -1   1   5       97.62       81.73     22.02 o 
   0   1   5       29.52       38.87      4.51 o 
   1   1   5      987.82      963.01     18.44 o 
   2   1   5     1871.73     2020.81     51.67 o 
   3   1   5      821.21      874.94    113.93 o 
   4   1   5     2477.99     2289.31     65.99 o 
   5   1   5      391.76      358.03     11.20 o 
   6   1   5      832.30      992.72     24.28 o 
   7   1   5      473.34      487.67     19.02 o 
   8   1   5      187.08      172.41     28.53 o 
   9   1   5      675.32      588.04     23.05 o 
  10   1   5      276.84      253.84      7.32 o 
  11   1   5        6.90       13.11     25.20 o 
  12   1   5        2.49        6.13      6.37 o 
  13   1   5       21.70       18.18      6.21 o 
 -10   2   5      139.53      175.92     13.46 o 
  -9   2   5       99.41      118.53     16.47 o 
  -8   2   5       92.38       95.30     15.76 o 
  -7   2   5      216.60      213.27     10.65 o 
  -6   2   5      106.95      140.39     35.21 o 
  -5   2   5      328.40      387.79     20.72 o 
  -4   2   5        0.42        3.62      9.54 o 
  -3   2   5       29.21       66.78     18.44 o 
  -2   2   5     4778.27     4333.35     12.58 o 
  -1   2   5     2848.21     2932.53     28.37 o 
   0   2   5     2259.96     2430.80     28.91 o 
   1   2   5       73.39      146.74     26.45 o 
   2   2   5     4157.97     3916.90    118.87 o 
   3   2   5      660.68      634.48     35.92 o 
   4   2   5      562.99      543.20     11.79 o 
   5   2   5        0.23        2.14      2.80 o 
   6   2   5     1456.85     1381.98     43.24 o 
   7   2   5     1080.22     1171.02     55.64 o 
   8   2   5       19.18       41.68     32.15 o 
   9   2   5        0.51        6.28      5.05 o 
  10   2   5      801.03      789.76     22.47 o 
  11   2   5       49.15       49.83      4.21 o 
  12   2   5       39.81       50.86      4.83 o 
  13   2   5        1.55       11.05     41.20 o 
 -10   3   5       12.43       20.26     28.63 o 
  -9   3   5      194.39      178.23     18.22 o 
  -8   3   5      119.68      160.69     15.65 o 
  -7   3   5      950.27      875.74     17.03 o 
  -6   3   5        3.34       17.01     12.06 o 
  -5   3   5      409.20      389.92      8.75 o 
  -4   3   5      751.75      671.17     17.49 o 
  -3   3   5      608.09      666.79     34.39 o 
  -2   3   5      202.66      243.06     40.13 o 
  -1   3   5     9098.40     8476.32    391.32 o 
   0   3   5      376.55      386.04     24.56 o 
   1   3   5     1064.46     1229.23     39.59 o 
   2   3   5     1813.18     1960.32     29.30 o 
   3   3   5     1609.21     1537.02     81.77 o 
   4   3   5      178.69      167.04     36.46 o 
   5   3   5       54.82       94.92     16.19 o 
   6   3   5        4.60        7.78      4.62 o 
   7   3   5      997.15     1033.16     39.53 o 
   8   3   5      442.78      495.66     17.54 o 
   9   3   5      410.94      479.15     25.38 o 
  10   3   5        2.13       10.69      7.21 o 
  11   3   5      697.27      626.21      5.29 o 
  12   3   5      109.53      181.81     22.78 o 
  13   3   5        3.09        7.13     10.36 o 
 -10   4   5       67.78       85.95     42.91 o 
  -9   4   5      299.97      348.44     32.95 o 
  -8   4   5      415.19      353.68     13.41 o 
  -7   4   5       36.23       50.60     25.02 o 
  -6   4   5      506.97      492.01     16.92 o 
  -5   4   5      449.06      431.47     30.00 o 
  -4   4   5     1003.16      868.43     91.02 o 
  -3   4   5      138.72      150.26     27.11 o 
  -2   4   5      191.98      206.96      8.01 o 
  -1   4   5     1867.14     1774.70     27.16 o 
   0   4   5      735.05      661.20     25.01 o 
   1   4   5      623.88      653.96     24.96 o 
   2   4   5      320.03      304.03     32.92 o 
   3   4   5     2563.76     2440.61    133.02 o 
   4   4   5     7302.88     6760.12     67.22 o 
   5   4   5      124.53      166.50     23.77 o 
   6   4   5      418.49      388.12      9.58 o 
   7   4   5      645.24      595.48     17.18 o 
   8   4   5       32.11       78.62     13.64 o 
   9   4   5       15.16       25.14     17.05 o 
  10   4   5      191.92      243.04     30.62 o 
  11   4   5      948.74     1065.55     29.69 o 
  12   4   5      165.36      228.30     67.20 o 
  13   4   5       33.99       61.68     29.92 o 
 -10   5   5       18.95       26.17     10.47 o 
  -9   5   5       11.35       15.68     11.35 o 
  -8   5   5      230.73      183.63     33.95 o 
  -7   5   5       44.28       52.01     12.72 o 
  -6   5   5       72.85       65.65     23.82 o 
  -5   5   5     1081.62     1077.21     31.09 o 
  -4   5   5      726.10      639.49     26.58 o 
  -3   5   5      124.63      127.46      8.28 o 
  -2   5   5        0.31       32.90     27.39 o 
  -1   5   5       93.67      117.73     17.80 o 
   0   5   5     1487.24     1329.54    113.26 o 
   1   5   5      522.10      471.87     35.40 o 
   2   5   5      447.98      444.80     30.57 o 
   3   5   5      413.69      456.93     23.96 o 
   4   5   5     1432.43     1445.71     51.22 o 
   5   5   5     1263.01     1221.63     35.79 o 
   6   5   5      177.79      230.30     16.34 o 
   7   5   5        5.61       10.91      4.95 o 
   8   5   5      420.53      377.11     12.20 o 
   9   5   5        9.30        9.31     20.62 o 
  10   5   5      197.73      223.48     34.87 o 
  11   5   5      205.91      234.88     26.93 o 
  12   5   5      333.52      302.41     21.86 o 
  13   5   5        2.87       21.17     36.82 o 
  -9   6   5        1.11        3.03      8.09 o 
  -8   6   5      187.33      156.57      9.49 o 
  -7   6   5      355.16      372.90     24.68 o 
  -6   6   5      192.46      216.36     17.67 o 
  -5   6   5       94.97      135.05     26.47 o 
  -4   6   5      370.77      364.42     43.84 o 
  -3   6   5      438.23      398.87     21.76 o 
  -2   6   5       54.45       55.39     21.80 o 
  -1   6   5      774.22      710.98     16.69 o 
   0   6   5      109.03      164.95     16.83 o 
   1   6   5     4382.28     3947.04     97.99 o 
   2   6   5      322.88      418.28     27.42 o 
   3   6   5       26.97       46.65     15.67 o 
   4   6   5     1293.96     1224.90     30.52 o 
   5   6   5      893.12      817.79     24.71 o 
   6   6   5        0.36        5.09     11.28 o 
   7   6   5       43.18       44.84      8.29 o 
   8   6   5      209.15      221.17      9.83 o 
   9   6   5      304.27      333.66     37.81 o 
  10   6   5       14.05       23.69     15.35 o 
  11   6   5       35.45       56.28     44.20 o 
  12   6   5      168.09      152.11      7.42 o 
  13   6   5       41.45       74.11     68.81 o 
  -9   7   5        1.09        3.00      4.14 o 
  -8   7   5        3.17        4.22      2.07 o 
  -7   7   5      505.88      519.52     32.65 o 
  -6   7   5      477.72      476.51     23.70 o 
  -5   7   5       68.06       71.97      6.08 o 
  -4   7   5       53.48       45.22      7.25 o 
  -3   7   5      210.53      284.71     34.14 o 
  -2   7   5      701.75      675.38     20.14 o 
  -1   7   5      590.35      612.85     47.51 o 
   0   7   5      122.40      116.34     23.37 o 
   1   7   5     1006.20     1091.43     28.57 o 
   2   7   5      357.83      404.64     30.44 o 
   3   7   5      537.57      574.97     21.94 o 
   4   7   5        6.31       18.26     15.82 o 
   5   7   5     1131.05     1079.17     19.78 o 
   6   7   5      182.42      266.09     32.62 o 
   7   7   5      421.60      383.75     30.01 o 
   8   7   5       87.34      142.37     21.24 o 
   9   7   5      979.85      930.48     41.08 o 
  10   7   5      177.58      195.09     18.11 o 
  11   7   5       93.09      102.93     12.54 o 
  12   7   5       14.02       27.30     22.33 o 
  13   7   5      128.66      119.67      3.22 o 
  -8   8   5       13.61       12.75      2.99 o 
  -7   8   5       63.33       69.86     16.22 o 
  -6   8   5     1013.60      908.59     34.87 o 
  -5   8   5       97.42       95.42     14.36 o 
  -4   8   5      141.85      205.93     17.76 o 
  -3   8   5       24.21       60.30     37.62 o 
  -2   8   5      391.04      369.77     22.78 o 
  -1   8   5        9.27       20.21     18.48 o 
   0   8   5      341.46      345.22     27.15 o 
   1   8   5      143.65      137.52      6.52 o 
   2   8   5     1344.54     1281.29     25.42 o 
   3   8   5       26.66       27.93      8.28 o 
   4   8   5       52.53       71.34     39.94 o 
   5   8   5       40.91       71.68     21.01 o 
   6   8   5      157.12      262.94     39.20 o 
   7   8   5      393.14      415.71     11.89 o 
   8   8   5       81.66       74.74     11.31 o 
   9   8   5        4.06       20.54     15.50 o 
  10   8   5      491.81      446.07     45.68 o 
  11   8   5       10.13       15.92     18.46 o 
  12   8   5       80.76      107.94     24.11 o 
  -8   9   5        0.20        8.87     16.26 o 
  -7   9   5        4.79       11.59     32.00 o 
  -6   9   5      496.56      405.76      8.75 o 
  -5   9   5      169.21      214.23     35.33 o 
  -4   9   5      198.94      269.03     23.83 o 
  -3   9   5       19.82       38.29     14.04 o 
  -2   9   5      531.55      525.07     16.34 o 
  -1   9   5      261.54      306.23     28.22 o 
   0   9   5       29.31       48.58     19.51 o 
   1   9   5        1.63        1.54      5.06 o 
   2   9   5      264.95      258.52     34.86 o 
   3   9   5      242.39      226.80     11.47 o 
   4   9   5      115.49      109.25     14.55 o 
   5   9   5      158.84      187.52     35.79 o 
   6   9   5      679.90      638.06     24.07 o 
   7   9   5      416.07      446.01     21.54 o 
   8   9   5        1.32        2.36      4.83 o 
   9   9   5        2.99        5.13      1.50 o 
  10   9   5      193.71      181.21     24.39 o 
  11   9   5       59.52       67.89     43.60 o 
  12   9   5        9.88       19.05     30.47 o 
  -7  10   5        1.97        3.97      3.91 o 
  -6  10   5       59.81       57.54      1.61 o 
  -5  10   5        5.29       24.69     23.17 o 
  -4  10   5       43.07       49.20     36.50 o 
  -3  10   5       12.65       31.28     14.36 o 
  -2  10   5      102.96      122.49     35.56 o 
  -1  10   5      102.52      112.18      6.83 o 
   0  10   5       47.87       44.49      3.34 o 
   1  10   5       12.15       12.94     12.75 o 
   2  10   5      369.26      397.88     27.04 o 
   3  10   5      143.81      137.31     29.80 o 
   4  10   5       59.02       60.69     18.86 o 
   5  10   5       13.30       17.39      6.27 o 
   6  10   5       82.57      101.37     38.53 o 
   7  10   5      478.53      388.12     37.74 o 
   8  10   5       39.04       51.62     31.25 o 
   9  10   5       48.54       46.34      4.60 o 
  10  10   5       18.87       40.31     37.01 o 
  11  10   5      187.80      212.10     32.91 o 
  -6  11   5       22.80       25.88     19.99 o 
  -5  11   5        8.44       13.40      5.74 o 
  -4  11   5      107.80      128.93     43.42 o 
  -3  11   5       94.29      104.37     25.17 o 
  -2  11   5       26.25       53.78     37.59 o 
  -1  11   5      115.09      114.78     14.14 o 
   0  11   5      340.77      383.91     36.92 o 
   1  11   5        6.17       10.36     61.45 o 
   2  11   5        2.50       16.57     27.39 o 
   3  11   5      478.57      439.86     29.46 o 
   4  11   5      198.80      186.07     22.09 o 
   5  11   5       16.19       17.90      1.99 o 
   6  11   5        0.40        3.49     15.35 o 
   7  11   5      259.98      301.33     35.23 o 
   8  11   5       80.30      167.34     26.35 o 
   9  11   5        0.24        3.86     17.24 o 
  10  11   5        6.90        9.70      4.59 o 
  -4  12   5       28.00       50.45     44.89 o 
  -3  12   5       19.45       24.64      9.15 o 
  -2  12   5       25.78       20.44      5.41 o 
  -1  12   5       20.65       49.30     35.19 o 
   0  12   5      287.03      283.30      6.21 o 
   1  12   5      269.68      332.78     44.65 o 
   2  12   5      294.59      368.00     62.60 o 
   3  12   5       79.76       83.77     19.33 o 
   4  12   5      727.22      708.85     32.62 o 
   5  12   5      175.55      220.79     34.48 o 
   6  12   5       12.59       36.70     28.81 o 
   7  12   5       12.88       21.99     20.63 o 
   8  12   5       55.99       48.01      5.01 o 
   9  12   5        6.89        9.53      6.66 o 
  -3  13   5      116.29      108.92      9.55 o 
  -2  13   5        0.03        1.84     45.34 o 
  -1  13   5        0.15       15.42     41.89 o 
   0  13   5      218.37      263.74     60.76 o 
   1  13   5      147.14      199.07     20.48 o 
   2  13   5        2.74       11.05     36.82 o 
   3  13   5        8.57       15.88     16.11 o 
   4  13   5       71.32       77.79     25.32 o 
   5  13   5      168.10      247.09     30.61 o 
   6  13   5       34.89       38.24     13.09 o 
   7  13   5       10.15       10.67      8.27 o 
   8  13   5        5.87       11.79     12.79 o 
   0  14   5       31.64       67.89     52.47 o 
   1  14   5      194.53      182.50      7.13 o 
   2  14   5       33.68       41.20     13.81 o 
   3  14   5        0.27        8.98     14.04 o 
   4  14   5       20.60       35.90     30.61 o 
   5  14   5       73.26      101.49     68.35 o 
  -3 -10   6        0.42       43.96     65.36 o 
  -2 -10   6        7.73       21.17     62.37 o 
  -1 -10   6      186.42      279.39     43.27 o 
   0 -10   6       78.79       77.33      3.22 o 
   1 -10   6        8.67       18.18     13.58 o 
   2 -10   6        0.55       29.69     31.30 o 
   3 -10   6      114.41       86.76     30.15 o 
   4 -10   6       76.94       75.26     25.09 o 
   5 -10   6        1.46        7.59     45.11 o 
  -5  -9   6       26.34       35.23     21.88 o 
  -4  -9   6      164.66      206.63     23.82 o 
  -3  -9   6        7.03       14.73     46.72 o 
  -2  -9   6       88.27       83.54     27.39 o 
  -1  -9   6       70.18       69.50     29.92 o 
   0  -9   6      305.58      321.74     28.31 o 
   1  -9   6       32.85       38.20     15.19 o 
   2  -9   6        4.94       12.20     18.64 o 
   3  -9   6       95.15       83.77      2.99 o 
   4  -9   6      235.14      286.46     31.39 o 
   5  -9   6        0.05        3.70     11.90 o 
   6  -9   6       45.42       58.09     17.15 o 
   7  -9   6       19.44       36.86     22.71 o 
  -6  -8   6        1.14        7.13     23.51 o 
  -5  -8   6        0.22        4.81     29.90 o 
  -4  -8   6       54.42       90.63     16.05 o 
  -3  -8   6      131.47      113.51      9.90 o 
  -2  -8   6       14.37       46.49     51.55 o 
  -1  -8   6        0.02       11.74     58.92 o 
   0  -8   6      684.56      683.52     40.50 o 
   1  -8   6        4.59       14.04     65.59 o 
   2  -8   6      155.56      138.08      2.30 o 
   3  -8   6        0.01        6.15     15.63 o 
   4  -8   6      184.91      138.78     10.51 o 
   5  -8   6      361.33      398.63     38.64 o 
   6  -8   6        1.37        3.70      2.90 o 
   7  -8   6      101.16      103.94      8.87 o 
   8  -8   6      185.00      183.07     26.24 o 
  -7  -7   6      199.20      277.85     33.12 o 
  -6  -7   6       59.76       57.32      3.45 o 
  -5  -7   6      136.83      141.40      9.75 o 
  -4  -7   6      190.57      218.24     32.68 o 
  -3  -7   6       91.97      122.84     21.62 o 
  -2  -7   6      131.90      158.05     27.94 o 
  -1  -7   6        2.10        7.59     19.10 o 
   0  -7   6       64.80       96.66     66.51 o 
   1  -7   6      115.00      206.21     49.48 o 
   2  -7   6       24.93       33.57      8.72 o 
   3  -7   6       62.27       65.34     11.77 o 
   4  -7   6       53.78       54.79      3.22 o 
   5  -7   6      506.78      450.63     24.60 o 
   6  -7   6       55.40       62.35      7.15 o 
   7  -7   6       33.76       46.99     20.77 o 
   8  -7   6       64.95       59.36     20.67 o 
   9  -7   6      241.64      253.06     25.14 o 
  -8  -6   6       12.58       25.29     20.04 o 
  -7  -6   6       98.64      101.72     24.94 o 
  -6  -6   6       85.03      131.17     35.79 o 
  -5  -6   6       76.70       87.33     30.80 o 
  -4  -6   6       92.41      115.70     36.61 o 
  -3  -6   6      120.82      192.00     35.94 o 
  -2  -6   6      215.48      225.56     15.19 o 
  -1  -6   6       80.09      111.55     38.76 o 
   0  -6   6       78.88      132.63     19.29 o 
   1  -6   6      607.91      567.94     16.49 o 
   2  -6   6      404.87      446.37     30.23 o 
   3  -6   6       36.53       64.33     21.51 o 
   4  -6   6      199.58      215.37     21.52 o 
   5  -6   6        6.57       36.19     20.74 o 
   6  -6   6     1676.19     1508.32     67.65 o 
   7  -6   6        1.19        2.68      3.99 o 
   8  -6   6        1.16       11.65     26.90 o 
   9  -6   6      379.26      331.90     46.15 o 
  10  -6   6       66.35       66.83      6.76 o 
  -8  -5   6        2.94       10.36     36.82 o 
  -7  -5   6      169.70      177.92     16.58 o 
  -6  -5   6      140.03      179.22     18.43 o 
  -5  -5   6      102.06       91.00     16.54 o 
  -4  -5   6        0.16        1.94      4.80 o 
  -3  -5   6      134.79      175.76     14.20 o 
  -2  -5   6      511.97      437.07     15.30 o 
  -1  -5   6       26.43       32.44     14.48 o 
   0  -5   6      285.42      315.76     11.05 o 
   1  -5   6       14.45       42.84     34.06 o 
   2  -5   6      584.71      619.76     36.10 o 
   3  -5   6        0.62       27.81     21.87 o 
   4  -5   6       14.16       21.94     10.40 o 
   5  -5   6       58.62       56.40     33.37 o 
   6  -5   6      241.25      235.56      9.89 o 
   7  -5   6      179.60      240.04     22.28 o 
   8  -5   6        8.20       10.06      2.74 o 
   9  -5   6      167.76      195.92     12.98 o 
  10  -5   6      278.92      244.14     11.65 o 
  11  -5   6       15.99       18.16     12.72 o 
  -9  -4   6      273.88      307.24     34.29 o 
  -8  -4   6       11.13       14.27      8.05 o 
  -7  -4   6      125.65      120.00      5.29 o 
  -6  -4   6      194.70      223.34     59.49 o 
  -5  -4   6      585.55      614.94     33.12 o 
  -4  -4   6      133.19      161.11      9.51 o 
  -3  -4   6        2.26        5.35     14.51 o 
  -2  -4   6       76.41       86.60     10.03 o 
  -1  -4   6      345.97      277.55     46.81 o 
   0  -4   6        0.08       24.46     19.90 o 
   1  -4   6       77.73      137.43     17.62 o 
   2  -4   6     1679.54     1638.34     89.18 o 
   3  -4   6      809.62      766.77     12.75 o 
   4  -4   6      401.75      401.72     63.75 o 
   5  -4   6       83.24      103.90     10.70 o 
   6  -4   6       30.31       37.61     15.86 o 
   7  -4   6      707.56      604.72     26.11 o 
   8  -4   6       16.92       24.75      8.11 o 
   9  -4   6        6.16        8.70      5.90 o 
  10  -4   6      268.05      265.61     20.55 o 
  11  -4   6      227.16      287.25     33.15 o 
  12  -4   6       15.58       27.15     11.34 o 
  -9  -3   6      321.76      296.42     14.50 o 
  -8  -3   6      122.00      168.69     20.94 o 
  -7  -3   6       15.37       43.50     43.04 o 
  -6  -3   6        3.25        5.54      5.22 o 
  -5  -3   6     1004.29      893.47     22.78 o 
  -4  -3   6       32.19      128.08     32.83 o 
  -3  -3   6      604.13      584.36     16.06 o 
  -2  -3   6       30.94       60.85     21.62 o 
  -1  -3   6     2408.10     2511.09     25.78 o 
   0  -3   6        1.49       17.66      8.10 o 
   1  -3   6      330.79      319.90     38.57 o 
   2  -3   6      807.54      830.01     27.32 o 
   3  -3   6     1899.90     1925.33     23.44 o 
   4  -3   6      194.26      200.13     35.66 o 
   5  -3   6        2.50       15.10     18.80 o 
   6  -3   6        0.28        6.33     18.44 o 
   7  -3   6      658.35      640.01     19.69 o 
   8  -3   6      170.91      181.82     37.91 o 
   9  -3   6      136.38      152.82     17.47 o 
  10  -3   6       46.07       46.74     23.58 o 
  11  -3   6      134.75      146.60     16.87 o 
  12  -3   6        4.45        9.70     18.23 o 
  -9  -2   6      162.33      209.20     32.45 o 
  -8  -2   6      660.77      602.28     24.39 o 
  -7  -2   6        3.98       12.66     34.75 o 
  -6  -2   6      188.69      236.02     19.45 o 
  -5  -2   6      144.39      124.14      8.40 o 
  -4  -2   6      165.47      185.14     18.50 o 
  -3  -2   6        6.82       61.31     24.93 o 
  -2  -2   6      292.99      345.80     18.78 o 
  -1  -2   6     1325.80     1226.92     85.92 o 
   0  -2   6     2866.18     2634.27     50.05 o 
   1  -2   6      133.32      138.97      5.20 o 
   2  -2   6      494.50      487.67     12.48 o 
   3  -2   6     1106.53     1187.07     56.04 o 
   4  -2   6     2079.98     2066.50     20.00 o 
   5  -2   6       59.84       63.71      7.20 o 
   6  -2   6        9.36       15.94     14.62 o 
   7  -2   6      193.08      286.78     25.21 o 
   8  -2   6      122.00      174.82     22.34 o 
   9  -2   6      159.45      157.66     16.19 o 
  10  -2   6      102.06      118.98     30.58 o 
  11  -2   6      216.48      194.42     14.77 o 
  12  -2   6      130.50      104.97      4.17 o 
 -10  -1   6       11.40       11.51     32.22 o 
  -9  -1   6       57.72       62.37      8.05 o 
  -8  -1   6      545.25      425.30      2.30 o 
  -7  -1   6      113.92      151.66     35.44 o 
  -6  -1   6        5.66       21.61     12.31 o 
  -5  -1   6        7.35        9.53      8.93 o 
  -4  -1   6       61.72      117.98     19.13 o 
  -3  -1   6        4.25       36.74     24.83 o 
  -2  -1   6       12.60       22.67     13.77 o 
  -1  -1   6       25.98       41.48      9.09 o 
   0  -1   6     1814.20     1868.25     29.02 o 
   1  -1   6     1296.79     1334.90     55.53 o 
   2  -1   6      563.16      676.98    130.72 o 
   3  -1   6      364.64      426.15     27.01 o 
   4  -1   6     2207.35     2082.68     66.86 o 
   5  -1   6     1409.86     1412.08     25.64 o 
   6  -1   6       10.54       35.05     34.50 o 
   7  -1   6      199.80      320.56     41.91 o 
   8  -1   6      330.22      343.90     15.47 o 
   9  -1   6      310.34      343.17     16.99 o 
  10  -1   6      817.44      817.73     29.61 o 
  11  -1   6       11.47       14.52      4.33 o 
  12  -1   6      166.77      183.11     25.08 o 
  13  -1   6       60.33       45.48      4.26 o 
 -10   0   6       19.31       20.94     19.33 o 
  -9   0   6        0.08        2.07     19.10 o 
  -8   0   6       72.20      101.95     60.53 o 
  -7   0   6      165.23      189.39     32.45 o 
  -6   0   6       70.18      100.42     16.69 o 
  -5   0   6        2.60       10.11     17.15 o 
  -4   0   6        0.80        7.43      8.38 o 
  -3   0   6      353.08      388.54     22.12 o 
  -2   0   6       44.00      100.40     18.35 o 
  -1   0   6       10.58       16.40     14.40 o 
   0   0   6      499.72      491.90     23.82 o 
   1   0   6     3776.35     3587.41     46.71 o 
   2   0   6       79.83      110.43     49.91 o 
   3   0   6      618.35      592.74     28.92 o 
   4   0   6     1680.51     1609.65     59.84 o 
   5   0   6      276.86      326.73     36.71 o 
   6   0   6       70.06       99.29     23.47 o 
   7   0   6       24.57       49.71     27.74 o 
   8   0   6      122.76      139.78     18.22 o 
   9   0   6       73.75       95.46      5.81 o 
  10   0   6      124.89      136.62     23.43 o 
  11   0   6      126.01      142.94     24.25 o 
  12   0   6      172.08      195.31     21.05 o 
  13   0   6      268.75      236.23     38.33 o 
 -10   1   6      139.08      165.70     25.32 o 
  -9   1   6       11.26       18.41     67.43 o 
  -8   1   6       62.08       72.43     24.12 o 
  -7   1   6      252.96      300.92     21.20 o 
  -6   1   6      476.52      507.50     26.58 o 
  -5   1   6        0.13        2.73     10.94 o 
  -4   1   6        0.89        6.77     19.02 o 
  -3   1   6       42.21       50.22     17.56 o 
  -2   1   6     1201.69     1275.18     34.67 o 
  -1   1   6      131.60      132.73     12.24 o 
   0   1   6     1879.52     1982.94     25.02 o 
   1   1   6     1196.28     1351.39     36.02 o 
   2   1   6     3733.55     3330.20     23.31 o 
   3   1   6     1185.63     1153.83    114.26 o 
   4   1   6       84.59       92.05      6.84 o 
   5   1   6      779.21      814.31     24.70 o 
   6   1   6     1047.07     1065.63     45.87 o 
   7   1   6       33.20       40.76      4.05 o 
   8   1   6      262.07      299.26     17.84 o 
   9   1   6      300.58      261.81     34.36 o 
  10   1   6      338.78      370.51     23.58 o 
  11   1   6      190.27      240.26     28.91 o 
  12   1   6       28.11       42.61     32.68 o 
  13   1   6      171.31      272.26     61.68 o 
 -10   2   6      119.84      138.78     46.49 o 
  -9   2   6        3.25        4.03      7.85 o 
  -8   2   6       84.65       65.90      9.21 o 
  -7   2   6        0.33        4.75      2.05 o 
  -6   2   6      307.60      328.53     26.93 o 
  -5   2   6      189.16      195.19     22.95 o 
  -4   2   6       47.72       70.85     28.30 o 
  -3   2   6     1144.83     1110.82     23.01 o 
  -2   2   6     8300.62     7613.10    105.66 o 
  -1   2   6     3937.29     3753.34     69.60 o 
   0   2   6     1081.66     1124.46     24.41 o 
   1   2   6       25.14       28.09      5.26 o 
   2   2   6     4149.66     3749.69    138.59 o 
   3   2   6     1000.49     1038.42     77.13 o 
   4   2   6     1678.53     1949.75     35.75 o 
   5   2   6        1.31       26.62     17.33 o 
   6   2   6      657.26      733.91     58.15 o 
   7   2   6        7.06       23.09     11.70 o 
   8   2   6       75.10       74.96      4.20 o 
   9   2   6      346.35      403.15     23.79 o 
  10   2   6     1131.44      971.93     45.12 o 
  11   2   6        1.27       28.35     35.30 o 
  12   2   6       56.08       79.86     42.12 o 
  13   2   6       54.15       74.11     58.00 o 
  -9   3   6       54.50      104.94     20.42 o 
  -8   3   6       16.33       41.91     26.68 o 
  -7   3   6       79.51       75.89     19.09 o 
  -6   3   6      621.16      669.40     32.39 o 
  -5   3   6      364.22      393.13     25.16 o 
  -4   3   6        0.07       15.88     33.83 o 
  -3   3   6       15.00       31.54     19.10 o 
  -2   3   6      300.05      406.06     25.82 o 
  -1   3   6     1046.94      985.15     18.09 o 
   0   3   6        6.59       21.64     16.56 o 
   1   3   6      893.52      835.34     14.22 o 
   2   3   6     1128.88     1052.57    109.11 o 
   3   3   6      866.55      986.06     77.00 o 
   4   3   6      952.69      926.85     38.37 o 
   5   3   6      124.23      114.11     15.41 o 
   6   3   6      678.86      648.33     18.87 o 
   7   3   6      140.76      149.52     32.94 o 
   8   3   6       14.20       16.92      3.68 o 
   9   3   6      225.68      300.91     23.55 o 
  10   3   6     1446.24     1463.55     25.75 o 
  11   3   6      641.50      628.75     52.01 o 
  12   3   6        5.14       16.34     44.65 o 
  13   3   6        1.43        8.52     19.79 o 
  -9   4   6      244.38      270.47     35.34 o 
  -8   4   6        7.04        8.04      7.12 o 
  -7   4   6      197.73      229.33     38.40 o 
  -6   4   6      172.43      151.40     19.82 o 
  -5   4   6      127.28      108.19      9.78 o 
  -4   4   6       88.74      132.37      7.68 o 
  -3   4   6      259.56      259.55     33.31 o 
  -2   4   6      167.83      229.31     37.17 o 
  -1   4   6      742.10      648.60     82.92 o 
   0   4   6       67.28      168.24     25.51 o 
   1   4   6      129.52      179.05     23.43 o 
   2   4   6        5.09       10.07      7.94 o 
   3   4   6     1117.61      991.78     19.75 o 
   4   4   6       80.40      151.33     22.76 o 
   5   4   6      473.12      512.61     15.57 o 
   6   4   6        0.36        5.14      3.98 o 
   7   4   6      213.06      218.49     15.12 o 
   8   4   6      607.39      618.06     16.68 o 
   9   4   6        8.78       10.86      3.88 o 
  10   4   6       55.85      185.72     63.75 o 
  11   4   6     1060.30     1371.64     68.81 o 
  12   4   6      105.93      118.52      3.68 o 
  13   4   6       34.27       63.29     52.24 o 
  -9   5   6       70.77       70.56     14.73 o 
  -8   5   6       27.41       41.61     23.19 o 
  -7   5   6        0.45        9.31     19.02 o 
  -6   5   6        0.87        2.12      1.61 o 
  -5   5   6      200.83      193.26     26.44 o 
  -4   5   6      106.21      112.32     35.75 o 
  -3   5   6       11.87       35.12     12.19 o 
  -2   5   6       62.24       77.41     16.19 o 
  -1   5   6      499.83      500.10     34.75 o 
   0   5   6     1590.96     1543.01     23.29 o 
   1   5   6      619.75      585.73     16.16 o 
   2   5   6       58.99       92.03     22.34 o 
   3   5   6       12.23       15.54      7.89 o 
   4   5   6     1471.35     1579.84     27.53 o 
   5   5   6        0.06        6.57     14.94 o 
   6   5   6       48.32       42.89      4.16 o 
   7   5   6      512.67      451.59     27.38 o 
   8   5   6       94.70      103.39     16.26 o 
   9   5   6      360.13      342.72     44.19 o 
  10   5   6        9.84       17.95     30.84 o 
  11   5   6      282.32      222.78     30.84 o 
  12   5   6      235.13      228.30     17.03 o 
  13   5   6       14.91       23.01     62.83 o 
  -9   6   6       11.11       27.38     29.14 o 
  -8   6   6      193.83      193.01      9.49 o 
  -7   6   6       57.51      103.35     28.67 o 
  -6   6   6       11.50       25.16     16.92 o 
  -5   6   6        1.90        9.87     17.50 o 
  -4   6   6        5.91        9.22     22.71 o 
  -3   6   6      560.72      563.09     28.08 o 
  -2   6   6       51.55       95.97     41.29 o 
  -1   6   6       83.11      100.22     12.65 o 
   0   6   6     2508.86     2592.68     57.54 o 
   1   6   6     2009.38     1808.39     29.58 o 
   2   6   6      167.79      179.42     23.13 o 
   3   6   6        8.98        7.61      1.55 o 
   4   6   6      825.55      798.01     18.63 o 
   5   6   6      186.50      180.97     18.86 o 
   6   6   6       87.69       82.98      6.92 o 
   7   6   6      132.20      145.57     18.41 o 
   8   6   6      449.67      452.68     18.88 o 
   9   6   6      538.18      532.64     26.12 o 
  10   6   6      109.90      114.91     50.40 o 
  11   6   6        0.13        2.99     22.78 o 
  12   6   6      284.61      287.45     48.79 o 
  13   6   6       14.77       27.39     63.06 o 
  -8   7   6       55.78       56.24      8.58 o 
  -7   7   6      437.54      509.62     35.68 o 
  -6   7   6        4.24        5.16     39.11 o 
  -5   7   6      100.83      119.44     43.77 o 
  -4   7   6       30.25       32.79      8.75 o 
  -3   7   6      397.72      447.28     29.76 o 
  -2   7   6        1.39       22.45     31.02 o 
  -1   7   6        2.25        9.90     17.41 o 
   0   7   6     1968.46     1824.86     23.82 o 
   1   7   6     1603.28     1495.35     62.19 o 
   2   7   6      382.24      451.31     25.60 o 
   3   7   6       34.61       42.00     17.57 o 
   4   7   6      608.85      606.76     11.81 o 
   5   7   6     2630.63     2577.29     33.10 o 
   6   7   6       15.50       38.43     19.39 o 
   7   7   6      168.13      169.19     26.47 o 
   8   7   6      672.32      675.23     31.53 o 
   9   7   6      367.79      360.58     37.87 o 
  10   7   6       39.84       61.27     21.62 o 
  11   7   6       53.41       76.03     22.21 o 
  12   7   6       31.37       61.22     39.81 o 
  13   7   6      116.56      142.23     31.53 o 
  -8   8   6       52.44       55.64      7.36 o 
  -7   8   6      471.62      399.63     21.29 o 
  -6   8   6       61.11       87.34     37.30 o 
  -5   8   6       13.68       28.96     19.20 o 
  -4   8   6      199.83      298.43     27.32 o 
  -3   8   6       73.22       72.13     13.65 o 
  -2   8   6      336.63      329.16     51.44 o 
  -1   8   6       32.11       28.77      2.76 o 
   0   8   6       52.55       56.99      8.00 o 
   1   8   6      714.52      653.15     21.62 o 
   2   8   6      123.99      125.37     18.63 o 
   3   8   6      236.22      293.52     24.28 o 
   4   8   6       52.82       65.60     21.64 o 
   5   8   6      574.21      605.82     34.73 o 
   6   8   6       44.96       53.41     23.34 o 
   7   8   6       88.39       81.36     10.24 o 
   8   8   6      177.81      221.92     18.41 o 
   9   8   6       74.02       59.47      1.49 o 
  10   8   6       24.44       47.62     12.83 o 
  11   8   6       75.18       96.28     28.59 o 
  12   8   6       16.16       35.42     16.65 o 
  -7   9   6       55.41       62.50     39.33 o 
  -6   9   6      212.95      266.59     31.49 o 
  -5   9   6        0.04        2.74     11.21 o 
  -4   9   6      265.95      239.58      6.21 o 
  -3   9   6      254.79      243.25     21.60 o 
  -2   9   6       60.87       94.16     35.10 o 
  -1   9   6       23.09       29.71      8.05 o 
   0   9   6       53.92       57.51      6.58 o 
   1   9   6       85.94      108.32     17.50 o 
   2   9   6      226.22      267.23     20.21 o 
   3   9   6       74.71       81.47      8.46 o 
   4   9   6       13.43       20.24      7.98 o 
   5   9   6        6.24        6.44      7.95 o 
   6   9   6      755.98      691.72     22.67 o 
   7   9   6      145.10      122.74     22.48 o 
   8   9   6        2.23        9.64     21.20 o 
   9   9   6        0.69        9.00     21.52 o 
  10   9   6       22.49       39.25     21.71 o 
  11   9   6        0.07        0.43      3.21 o 
  12   9   6        7.88       35.55     45.05 o 
  -6  10   6      142.57      173.05     21.29 o 
  -5  10   6       23.28       44.42     15.39 o 
  -4  10   6        3.98        9.06     23.00 o 
  -3  10   6      871.63      822.17     25.43 o 
  -2  10   6      369.56      438.96     34.95 o 
  -1  10   6        7.80       12.67     19.26 o 
   0  10   6       64.95       52.99      4.72 o 
   1  10   6      228.74      273.99     17.61 o 
   2  10   6       44.41      137.28     46.70 o 
   3  10   6      280.16      262.58     27.33 o 
   4  10   6       56.66       67.40     16.98 o 
   5  10   6        2.45        7.11     19.06 o 
   6  10   6       72.19      145.10     21.11 o 
   7  10   6       40.87       50.28     15.58 o 
   8  10   6       15.98       31.65     10.42 o 
   9  10   6        8.84        9.14     14.26 o 
  10  10   6      155.96      176.76     44.51 o 
  11  10   6      114.44      117.25     30.87 o 
  -5  11   6      159.10      193.79     22.58 o 
  -4  11   6       23.70       40.89     14.81 o 
  -3  11   6       61.52       63.65     17.13 o 
  -2  11   6       20.23       25.33      6.76 o 
  -1  11   6       61.42       87.63     22.85 o 
   0  11   6        0.38        3.77      3.68 o 
   1  11   6      427.73      459.35     24.62 o 
   2  11   6      339.51      365.00     32.22 o 
   3  11   6      109.36      132.33     49.25 o 
   4  11   6       13.87       31.14     17.14 o 
   5  11   6        6.32       17.57     11.86 o 
   6  11   6       58.57       89.79     33.00 o 
   7  11   6      200.42      170.33     12.43 o 
   8  11   6        0.62        6.32     13.58 o 
   9  11   6       32.46       27.74      7.48 o 
  10  11   6       34.15       66.65     44.00 o 
  -4  12   6       55.65       73.64     13.91 o 
  -3  12   6      245.12      334.09     45.79 o 
  -2  12   6       40.88       45.82     25.31 o 
  -1  12   6      194.45      278.86     25.03 o 
   0  12   6       55.15       58.46     15.42 o 
   1  12   6       27.56       49.02     23.24 o 
   2  12   6      111.00      131.87     49.71 o 
   3  12   6      262.13      215.18      0.46 o 
   4  12   6      244.74      231.75      7.36 o 
   5  12   6       23.06       45.07     18.36 o 
   6  12   6        4.94        9.30     21.65 o 
   7  12   6      157.33      142.02     56.15 o 
   8  12   6        8.11       15.17     12.86 o 
   9  12   6       26.56       28.48      8.40 o 
  -2  13   6      123.43      210.04     28.61 o 
  -1  13   6       57.45       66.74     46.95 o 
   0  13   6      136.87      135.55     12.89 o 
   1  13   6       75.85       95.05     65.59 o 
   2  13   6        1.15       17.49      8.98 o 
   3  13   6      137.76      131.87     27.62 o 
   4  13   6       77.07       92.75     33.14 o 
   5  13   6        4.25       13.63     22.89 o 
   6  13   6        4.47        7.23     13.29 o 
   7  13   6       84.24       89.43     18.88 o 
   8  13   6       15.14       11.65      6.33 o 
   0  14   6      105.84      105.63     53.39 o 
   1  14   6      163.18      216.56     47.87 o 
   2  14   6       13.28       44.65     37.05 o 
   3  14   6        3.54       11.51     64.90 o 
   4  14   6       98.36      101.03     29.00 o 
   5  14   6       18.57       47.41     32.22 o 
   1 -10   7       11.21       21.40      8.05 o 
   2 -10   7       10.42       22.55     49.02 o 
  -3  -9   7        0.15        4.60     31.76 o 
  -2  -9   7       99.22      105.17     20.25 o 
  -1  -9   7      241.98      326.34     56.84 o 
   0  -9   7       24.19       45.11     60.76 o 
   1  -9   7        0.94        1.84      5.29 o 
   2  -9   7        1.85       19.56     13.35 o 
   3  -9   7      142.82      134.17     64.67 o 
   4  -9   7        3.88        6.90     42.81 o 
   5  -9   7        8.48       10.83      2.42 o 
  -4  -8   7       34.14       32.22      3.22 o 
  -3  -8   7       31.45       69.04     53.85 o 
  -2  -8   7       16.49       23.47     31.30 o 
  -1  -8   7      113.68       85.84     20.48 o 
   0  -8   7      675.63      608.49     32.45 o 
   1  -8   7       56.60       55.92     47.64 o 
   2  -8   7      116.34      110.93     44.19 o 
   3  -8   7       59.08      100.80     68.12 o 
   4  -8   7      146.89      174.75     27.16 o 
   5  -8   7        5.94        8.09      4.21 o 
   6  -8   7        0.52        1.37      2.94 o 
   7  -8   7       27.44       28.96     10.93 o 
  -6  -7   7        7.54       18.72      7.02 o 
  -5  -7   7        6.42       11.03     12.20 o 
  -4  -7   7      126.40      182.02     24.68 o 
  -3  -7   7      154.35      163.63     12.43 o 
  -2  -7   7       17.96       28.77     60.53 o 
  -1  -7   7        3.69       29.69     58.00 o 
   0  -7   7       36.62       40.27      6.44 o 
   1  -7   7       49.28       42.12      4.60 o 
   2  -7   7        1.75        4.07     10.70 o 
   3  -7   7       26.95       27.01      6.10 o 
   4  -7   7      200.01      234.79     26.75 o 
   5  -7   7       27.31       39.95     28.75 o 
   6  -7   7       28.40       30.16     17.22 o 
   7  -7   7        6.50        7.12      2.44 o 
   8  -7   7       78.23       83.13     16.10 o 
   9  -7   7       38.58       52.16      9.87 o 
  -7  -6   7      185.84      164.27     16.57 o 
  -6  -6   7      229.33      228.61      9.11 o 
  -5  -6   7       40.71       51.97     30.63 o 
  -4  -6   7      109.92      106.88     24.39 o 
  -3  -6   7       86.20       72.37     36.02 o 
  -2  -6   7        1.19       10.36     11.28 o 
  -1  -6   7      343.87      369.61     48.10 o 
   0  -6   7        0.99        3.91      5.98 o 
   1  -6   7     1224.73     1449.24     43.61 o 
   2  -6   7       41.59       51.32     17.16 o 
   3  -6   7      295.23      322.19     34.74 o 
   4  -6   7       10.13       14.61     17.07 o 
   5  -6   7      496.11      445.44     28.19 o 
   6  -6   7      163.73      168.71     54.66 o 
   7  -6   7        1.52        4.43      7.87 o 
   8  -6   7        0.39        7.69      5.88 o 
   9  -6   7       81.82      132.20     21.47 o 
  10  -6   7       20.72       20.98      7.96 o 
  -7  -5   7       69.60       82.13     45.65 o 
  -6  -5   7       66.44       82.32     12.66 o 
  -5  -5   7        4.30        4.78      5.06 o 
  -4  -5   7        2.24       10.75     13.92 o 
  -3  -5   7      190.54      185.39     18.41 o 
  -2  -5   7      160.86      174.52     32.71 o 
  -1  -5   7       76.82      121.51     32.45 o 
   0  -5   7      192.06      207.76     17.68 o 
   1  -5   7      309.20      278.36     20.83 o 
   2  -5   7      511.43      443.22      7.00 o 
   3  -5   7        7.51       11.11     24.60 o 
   4  -5   7       14.02       18.00     14.50 o 
   5  -5   7        3.30        8.87     22.41 o 
   6  -5   7      861.41      746.58     65.82 o 
   7  -5   7       75.78       67.48      9.67 o 
   8  -5   7       23.42       30.18     29.03 o 
   9  -5   7      344.85      382.82     32.15 o 
  10  -5   7      101.28      110.36     27.53 o 
  -8  -4   7       10.14       15.88      5.06 o 
  -7  -4   7        1.22       14.04     48.79 o 
  -6  -4   7      280.29      308.06      7.30 o 
  -5  -4   7       95.50      158.77     32.61 o 
  -4  -4   7        7.87       10.60      2.97 o 
  -3  -4   7       43.30       68.08     41.03 o 
  -2  -4   7       75.87       75.22     27.76 o 
  -1  -4   7       25.06       26.15     23.67 o 
   0  -4   7      152.81      166.87     25.43 o 
   1  -4   7        7.76       20.56     30.09 o 
   2  -4   7     1305.15     1408.75     98.73 o 
   3  -4   7       20.81       25.70      5.27 o 
   4  -4   7       86.31       91.19     16.03 o 
   5  -4   7      232.54      285.52     30.61 o 
   6  -4   7      662.29      576.14     13.52 o 
   7  -4   7        9.18        9.74      4.34 o 
   8  -4   7       87.12       93.42     17.86 o 
   9  -4   7       71.03      105.94     15.22 o 
  10  -4   7      560.72      499.04      8.66 o 
  11  -4   7       73.78       61.08     18.26 o 
  -8  -3   7        1.97       10.36     30.15 o 
  -7  -3   7       10.49       20.94     44.65 o 
  -6  -3   7       50.80       40.73     10.59 o 
  -5  -3   7      319.81      279.74     31.30 o 
  -4  -3   7        2.86        3.85      1.71 o 
  -3  -3   7        0.76        2.12     17.12 o 
  -2  -3   7      649.18      637.60     19.77 o 
  -1  -3   7      333.81      343.34     15.14 o 
   0  -3   7       85.54      109.01     33.03 o 
   1  -3   7      696.30      717.82     18.09 o 
   2  -3   7      557.81      520.90     17.88 o 
   3  -3   7     1650.93     1502.10    149.48 o 
   4  -3   7      540.18      564.21     24.33 o 
   5  -3   7        1.06       17.26     11.39 o 
   6  -3   7      118.17      154.91     43.73 o 
   7  -3   7      420.52      406.98     15.11 o 
   8  -3   7        9.80        9.39      1.34 o 
   9  -3   7        5.32        8.54      6.58 o 
  10  -3   7      416.35      367.28      9.66 o 
  11  -3   7      239.09      242.70     14.55 o 
  12  -3   7        9.78       11.50      6.50 o 
  -9  -2   7      140.32      148.67      4.60 o 
  -8  -2   7       56.70       45.80     24.86 o 
  -7  -2   7        0.09        3.68     36.13 o 
  -6  -2   7        0.29        2.53     24.86 o 
  -5  -2   7      378.70      317.85     11.20 o 
  -4  -2   7        9.02       16.06      9.50 o 
  -3  -2   7       13.60       22.50      7.81 o 
  -2  -2   7      105.69      107.38     31.70 o 
  -1  -2   7     1615.02     1738.04     58.58 o 
   0  -2   7      608.51      580.02     12.84 o 
   1  -2   7       72.72       79.90     12.95 o 
   2  -2   7      241.23      231.86     27.16 o 
   3  -2   7      417.83      362.07     18.29 o 
   4  -2   7      239.80      248.07     14.44 o 
   5  -2   7        6.32       12.17      7.58 o 
   6  -2   7       93.83      107.97     16.08 o 
   7  -2   7      374.06      408.06     24.28 o 
   8  -2   7       94.52       92.80     35.61 o 
   9  -2   7        1.31        7.26     12.96 o 
  10  -2   7      156.78      195.67     36.71 o 
  11  -2   7      327.65      329.32     27.57 o 
  12  -2   7      106.68      144.20     18.22 o 
  -9  -1   7       65.89       81.24     28.77 o 
  -8  -1   7      107.81       99.19      2.53 o 
  -7  -1   7        7.21        8.05     30.84 o 
  -6  -1   7       16.66       19.33     43.50 o 
  -5  -1   7      135.89      203.17     19.23 o 
  -4  -1   7      254.13      236.99     16.56 o 
  -3  -1   7       16.40       27.19     26.64 o 
  -2  -1   7        4.56       33.24     16.46 o 
  -1  -1   7      786.89      862.97     22.53 o 
   0  -1   7     1294.23     1205.19     28.65 o 
   1  -1   7      459.85      453.96     15.92 o 
   2  -1   7      736.50      748.01     30.15 o 
   3  -1   7      192.49      250.52     13.21 o 
   4  -1   7      692.94      631.01     23.80 o 
   5  -1   7       96.02      119.53     45.57 o 
   6  -1   7       66.61       96.68     35.20 o 
   7  -1   7        1.46       27.72     13.29 o 
   8  -1   7     1361.27     1451.17     26.93 o 
   9  -1   7      635.61      642.67     34.85 o 
  10  -1   7      411.29      371.46     16.76 o 
  11  -1   7       32.00       57.50     33.12 o 
  12  -1   7      360.23      371.13     31.87 o 
  13  -1   7        0.13        4.28     10.01 o 
  -9   0   7       89.65       74.11     36.36 o 
  -8   0   7      165.51      187.33     51.55 o 
  -7   0   7        0.37       14.96     52.24 o 
  -6   0   7       18.94       22.09     11.51 o 
  -5   0   7       41.05       41.91      3.00 o 
  -4   0   7      224.61      289.79     23.54 o 
  -3   0   7      139.99      150.40     10.77 o 
  -2   0   7      216.65      254.55     21.16 o 
  -1   0   7       49.38       43.52      2.76 o 
   0   0   7      859.92      781.51     27.89 o 
   1   0   7      663.28      738.13    118.62 o 
   2   0   7      256.64      308.85     23.98 o 
   3   0   7        6.39        8.94      6.08 o 
   4   0   7      338.40      348.14     25.89 o 
   5   0   7      575.39      495.04     38.32 o 
   6   0   7       29.75       47.48     22.06 o 
   7   0   7      330.42      344.81     24.81 o 
   8   0   7      788.62      685.77     10.75 o 
   9   0   7      267.40      258.33     29.23 o 
  10   0   7      443.52      427.67     35.21 o 
  11   0   7      100.62      102.35     15.75 o 
  12   0   7      187.23      183.85     20.08 o 
  13   0   7      128.83      212.16     25.17 o 
  -9   1   7        0.87       11.51     40.04 o 
  -8   1   7       42.34       70.88     37.97 o 
  -7   1   7      476.69      472.73     12.16 o 
  -6   1   7       27.13       35.79     34.60 o 
  -5   1   7       37.71       39.70     11.41 o 
  -4   1   7       43.72       35.25      8.98 o 
  -3   1   7      304.51      329.84     19.21 o 
  -2   1   7       15.63       20.82     29.63 o 
  -1   1   7      394.34      398.72      6.32 o 
   0   1   7       97.29      112.90     10.76 o 
   1   1   7     1074.46     1048.47     21.38 o 
   2   1   7      463.87      406.14     18.35 o 
   3   1   7      483.24      479.45     14.47 o 
   4   1   7     2183.12     2100.06     38.87 o 
   5   1   7     1470.28     1509.23    106.21 o 
   6   1   7       25.11       34.47     11.97 o 
   7   1   7       16.59       18.85      2.97 o 
   8   1   7      101.10      158.17     29.58 o 
   9   1   7      311.80      302.36     35.44 o 
  10   1   7       22.62       34.01     10.66 o 
  11   1   7      245.05      312.52     28.10 o 
  12   1   7       37.31       51.89     17.39 o 
  13   1   7       83.24      140.10     26.62 o 
  -9   2   7        2.18       12.20     63.75 o 
  -8   2   7        0.36        3.87      5.08 o 
  -7   2   7      437.51      392.08     21.06 o 
  -6   2   7      107.92      136.32     31.74 o 
  -5   2   7       34.97       31.34     27.70 o 
  -4   2   7       25.84       24.49     22.67 o 
  -3   2   7      759.70      695.14     22.75 o 
  -2   2   7      197.00      195.67     18.49 o 
  -1   2   7     2062.30     2004.12     25.08 o 
   0   2   7      148.42      167.95      9.07 o 
   1   2   7     1921.51     2018.69     68.70 o 
   2   2   7     2030.64     1804.56     61.67 o 
   3   2   7       13.90       16.96      7.19 o 
   4   2   7      146.30      157.96     37.36 o 
   5   2   7     1714.72     1738.60     19.77 o 
   6   2   7      606.48      586.03     25.38 o 
   7   2   7       24.64       35.23     15.99 o 
   8   2   7       63.86       70.07     20.45 o 
   9   2   7       15.69       46.42     35.01 o 
  10   2   7       28.50       36.93     15.27 o 
  11   2   7       83.98      110.10     31.15 o 
  12   2   7       18.43       24.62      6.60 o 
  13   2   7       68.13       68.12     63.75 o 
  -9   3   7        6.49       14.85     10.01 o 
  -8   3   7       18.17       20.54     12.68 o 
  -7   3   7      118.28      190.28     51.21 o 
  -6   3   7      386.61      386.07     21.63 o 
  -5   3   7       47.71       57.30     10.70 o 
  -4   3   7        6.95       33.65     39.92 o 
  -3   3   7       14.49       72.84     43.21 o 
  -2   3   7     1050.24     1072.01     28.05 o 
  -1   3   7       60.25      147.37     22.11 o 
   0   3   7        0.73        9.10      2.52 o 
   1   3   7       90.86      115.90     18.03 o 
   2   3   7     1726.64     1619.76     45.88 o 
   3   3   7       43.22      120.35     21.32 o 
   4   3   7       20.83       22.47      3.17 o 
   5   3   7     1487.88     1626.48     42.94 o 
   6   3   7      984.36     1227.06     31.16 o 
   7   3   7       68.17       63.71     33.98 o 
   8   3   7      174.34      154.60      8.89 o 
   9   3   7        0.56       16.83     42.30 o 
  10   3   7       98.79       77.65     13.63 o 
  11   3   7       15.49       29.55     14.39 o 
  12   3   7        1.54        5.29     27.62 o 
  13   3   7        0.56       44.42     53.62 o 
  -9   4   7       80.86       95.76     33.63 o 
  -8   4   7        0.25        2.79      2.97 o 
  -7   4   7       45.80       52.10     17.15 o 
  -6   4   7      276.84      338.69     30.42 o 
  -5   4   7       41.76       45.91     26.76 o 
  -4   4   7       38.24       53.13     17.11 o 
  -3   4   7      187.01      171.76     17.62 o 
  -2   4   7       36.59       45.35     23.01 o 
  -1   4   7       50.57      141.86     28.24 o 
   0   4   7        6.45        6.64      8.52 o 
   1   4   7        3.81       16.65     17.52 o 
   2   4   7      827.13      767.48     54.47 o 
   3   4   7     1246.13     1093.51     19.67 o 
   4   4   7      157.52      205.36     20.16 o 
   5   4   7        1.16        2.32     12.57 o 
   6   4   7       97.12      125.39     23.34 o 
   7   4   7      112.00      182.03     26.01 o 
   8   4   7       78.87       68.84      7.94 o 
   9   4   7      994.50      910.29     44.65 o 
  10   4   7      159.58      198.53     37.40 o 
  11   4   7      689.88      614.48     47.64 o 
  12   4   7       11.94       13.58     33.60 o 
  13   4   7        8.98       17.03     55.46 o 
  -8   5   7       27.66       40.94     11.96 o 
  -7   5   7       96.07       74.27      3.87 o 
  -6   5   7       36.46       39.96     11.15 o 
  -5   5   7      383.26      340.74     24.97 o 
  -4   5   7        8.33       13.33     18.99 o 
  -3   5   7       17.88       44.97     22.16 o 
  -2   5   7      674.03      720.08     21.34 o 
  -1   5   7      629.98      620.56     21.13 o 
   0   5   7      140.66      122.27     13.49 o 
   1   5   7      166.43      189.68     14.58 o 
   2   5   7       15.42       33.13     12.58 o 
   3   5   7      896.26      932.68     76.45 o 
   4   5   7      368.90      338.65     29.75 o 
   5   5   7      188.44      187.58     10.15 o 
   6   5   7       27.08       39.91     17.51 o 
   7   5   7       47.51       68.11     22.18 o 
   8   5   7        4.97       11.06      6.21 o 
   9   5   7       14.34       33.37     15.19 o 
  10   5   7      370.99      363.85     26.24 o 
  11   5   7      598.87      566.61     66.74 o 
  12   5   7       81.81      218.86     63.06 o 
  13   5   7       15.42       25.32      7.13 o 
  -8   6   7       39.53       58.74     31.84 o 
  -7   6   7        0.16        2.42     21.38 o 
  -6   6   7        5.92       24.83     12.60 o 
  -5   6   7      255.27      278.12     13.92 o 
  -4   6   7        1.57        8.10     12.28 o 
  -3   6   7      197.17      190.64     26.47 o 
  -2   6   7      316.78      371.63     30.72 o 
  -1   6   7      894.84      910.42     75.49 o 
   0   6   7      769.51      689.94     49.94 o 
   1   6   7      135.36      127.97      6.58 o 
   2   6   7       49.14       82.51     14.29 o 
   3   6   7        2.63       30.10     23.38 o 
   4   6   7      770.63      738.03     15.42 o 
   5   6   7      145.63      193.88     22.05 o 
   6   6   7      109.83      140.55     20.11 o 
   7   6   7      471.50      494.92     20.21 o 
   8   6   7       22.09       37.03     18.59 o 
   9   6   7       25.80       21.63     28.77 o 
  10   6   7        3.64       15.19     25.32 o 
  11   6   7      601.41      573.74     58.23 o 
  12   6   7      316.72      280.08     39.12 o 
  13   6   7        0.41        1.38     14.73 o 
  -8   7   7       97.66      101.02     22.36 o 
  -7   7   7       18.99       27.38     21.40 o 
  -6   7   7       84.30       82.94     10.93 o 
  -5   7   7       81.92       88.11     12.08 o 
  -4   7   7      500.85      444.33     29.23 o 
  -3   7   7       23.57       38.08     22.33 o 
  -2   7   7      240.52      246.67     29.45 o 
  -1   7   7     1098.92     1057.10      6.90 o 
   0   7   7     1860.75     1855.27     57.65 o 
   1   7   7      322.76      334.65     39.78 o 
   2   7   7      547.73      567.14     11.73 o 
   3   7   7       62.16       89.83     20.88 o 
   4   7   7      327.55      357.05     17.41 o 
   5   7   7       68.70       88.35      6.30 o 
   6   7   7      216.68      236.17      7.69 o 
   7   7   7      169.17      236.02     30.22 o 
   8   7   7      531.45      485.19     32.90 o 
   9   7   7      216.12      236.35     25.32 o 
  10   7   7       11.08       13.81      5.06 o 
  12   7   7      155.53      184.80     21.63 o 
  13   7   7       23.26       45.80     58.92 o 
  -7   8   7       69.96       54.27     14.61 o 
  -6   8   7        0.04        0.60      4.31 o 
  -5   8   7       31.22       61.35     37.16 o 
  -4   8   7      209.33      182.99      5.52 o 
  -3   8   7      364.41      318.55     13.35 o 
  -2   8   7      169.76      236.13     26.32 o 
  -1   8   7        2.87       13.57     15.92 o 
   0   8   7      384.82      374.05     33.81 o 
   1   8   7      921.49     1067.06     54.31 o 
   2   8   7      123.62      156.10     31.33 o 
   3   8   7        9.14       10.78      3.36 o 
   4   8   7      308.86      330.65     11.20 o 
   5   8   7       37.49       50.67      6.88 o 
   6   8   7      522.74      504.73     16.80 o 
   7   8   7      394.75      361.82     20.14 o 
   8   8   7      777.00      609.11     46.49 o 
   9   8   7      309.58      247.32     13.81 o 
  10   8   7       26.25       34.72     10.93 o 
  11   8   7       21.82       49.02     38.89 o 
  12   8   7       10.00       25.55      8.52 o 
  -6   9   7       36.34       33.61      4.59 o 
  -5   9   7       74.88       57.44     24.55 o 
  -4   9   7       36.87       37.86      9.67 o 
  -3   9   7      525.56      419.17     42.12 o 
  -2   9   7       93.00      140.76     32.32 o 
  -1   9   7       96.90      113.24     37.05 o 
   0   9   7       25.82       33.65      5.27 o 
   1   9   7      634.76      601.20     16.26 o 
   2   9   7      256.35      319.03     43.12 o 
   3   9   7        4.29        3.24      2.06 o 
   4   9   7        0.05        2.09      1.57 o 
   5   9   7      174.20      229.69     17.46 o 
   6   9   7      191.96      269.47     26.94 o 
   7   9   7       70.99       72.06     16.64 o 
   8   9   7       38.42       32.77     11.74 o 
   9   9   7      300.11      307.30     19.83 o 
  10   9   7       89.04       99.44     16.25 o 
  11   9   7        4.11       11.03     10.13 o 
  12   9   7       17.42       24.16     46.03 o 
  -6  10   7      109.33      137.39     43.93 o 
  -5  10   7        9.94       19.08      6.64 o 
  -4  10   7      173.97      162.92     11.94 o 
  -3  10   7      493.71      533.34     39.08 o 
  -2  10   7      911.91      798.79     37.97 o 
  -1  10   7      118.57      117.01     13.35 o 
   0  10   7       61.44       83.88     22.06 o 
   1  10   7      132.85      141.28     11.51 o 
   2  10   7      137.39      155.16     41.20 o 
   3  10   7      256.25      245.79     66.74 o 
   4  10   7       20.54       43.71     28.01 o 
   5  10   7      465.79      468.82     22.93 o 
   6  10   7      588.83      566.30     25.89 o 
   7  10   7       45.87       62.99     21.62 o 
   8  10   7       22.17       35.07     37.52 o 
   9  10   7       64.23       64.93     13.56 o 
  10  10   7      143.31      197.52     20.38 o 
  11  10   7        0.55        9.29     22.59 o 
  -5  11   7       66.14       86.78     31.17 o 
  -4  11   7        0.07        0.75      4.72 o 
  -3  11   7       11.80       17.62      8.94 o 
  -2  11   7      257.49      262.97     29.91 o 
  -1  11   7       79.96      111.63     41.77 o 
   0  11   7       22.31       38.42     20.19 o 
   1  11   7       14.60       16.74      7.49 o 
   2  11   7      146.31      149.13      7.36 o 
   3  11   7        2.67       15.88      5.98 o 
   4  11   7       21.84       26.70     45.80 o 
   5  11   7       64.77       65.49     11.26 o 
   6  11   7     1067.95      954.33     32.38 o 
   7  11   7      113.47      123.33     42.23 o 
   8  11   7      104.25       99.66     23.26 o 
   9  11   7        1.84        4.45     29.23 o 
  10  11   7       75.52       72.85     13.72 o 
  -3  12   7       20.86       20.21      3.80 o 
  -2  12   7       61.21       86.99     37.92 o 
  -1  12   7      266.69      247.92     41.77 o 
   0  12   7       16.92       20.45     12.46 o 
   1  12   7      136.96      157.42     43.27 o 
   2  12   7       82.25      113.46     67.66 o 
   3  12   7      131.95      131.18     38.20 o 
   4  12   7       30.36       38.20     13.12 o 
   5  12   7       34.02       30.46     27.78 o 
   6  12   7      218.30      268.39     30.90 o 
   7  12   7      328.52      336.78     28.25 o 
   8  12   7       19.13       42.07     42.43 o 
   9  12   7       69.81       79.60     31.47 o 
  -2  13   7        5.50        5.79      4.14 o 
  -1  13   7       99.27       94.82     12.89 o 
   0  13   7      113.38      102.87      0.92 o 
   1  13   7       53.78       84.23     65.13 o 
   2  13   7       18.35       25.32     39.58 o 
   3  13   7      109.63       95.51     45.11 o 
   4  13   7      115.03      102.18     23.70 o 
   5  13   7       13.40       35.44     20.25 o 
   6  13   7        0.15        3.65     26.93 o 
   7  13   7      159.63      159.26     21.62 o 
   8  13   7        0.34        7.71      6.49 o 
   1  14   7       12.14       19.79     43.50 o 
   2  14   7       30.23       47.64     67.20 o 
   3  14   7       13.69       22.78      4.60 o 
   4  14   7      152.47      125.43     68.81 o 
   5  14   7       23.26       57.77     46.72 o 
   0  -9   8       20.72       56.38     52.93 o 
   1  -9   8        0.08        9.90     61.45 o 
   2  -9   8       25.84       26.70     39.81 o 
   3  -9   8      235.90      252.46     17.03 o 
  -3  -8   8       33.21       60.53     57.54 o 
  -2  -8   8        1.75        9.90     24.63 o 
  -1  -8   8      566.36      571.67     54.31 o 
   0  -8   8      399.96      416.79     67.89 o 
   1  -8   8       22.93       58.69     53.39 o 
   2  -8   8       34.81       35.21     31.07 o 
   3  -8   8      287.17      291.59     18.87 o 
   4  -8   8       22.93       30.28     10.62 o 
   5  -8   8       18.87       17.08     25.54 o 
   6  -8   8        4.67       15.42     13.04 o 
  -4  -7   8       27.53       30.38     11.28 o 
  -3  -7   8       35.84       33.60     26.47 o 
  -2  -7   8       11.32       28.54     12.89 o 
  -1  -7   8      251.26      295.04     42.12 o 
   0  -7   8      252.97      278.01     29.69 o 
   1  -7   8        2.83       12.89     34.52 o 
   2  -7   8        9.63       13.58     48.79 o 
   3  -7   8       44.15       71.11     22.78 o 
   4  -7   8      114.99      126.60     39.48 o 
   5  -7   8        0.48        2.46     13.33 o 
   6  -7   8       32.90       31.02     15.20 o 
   7  -7   8       16.18       29.60     25.04 o 
   8  -7   8      144.99      208.66     23.84 o 
  -5  -6   8        1.06       11.96     40.02 o 
  -4  -6   8      161.68      165.70     25.09 o 
  -3  -6   8       69.77       82.16     40.04 o 
  -2  -6   8       17.98       21.63     31.53 o 
  -1  -6   8       34.88       43.96     11.74 o 
   0  -6   8      240.10      224.16     48.10 o 
   1  -6   8      445.16      523.57     63.52 o 
   2  -6   8        8.19       27.32     18.51 o 
   3  -6   8       55.57       63.97     14.80 o 
   4  -6   8       22.78       25.69      3.80 o 
   5  -6   8      145.81      159.83     25.78 o 
   6  -6   8       35.38       49.29     27.18 o 
   7  -6   8        0.73        0.77      0.21 o 
   8  -6   8       18.02       46.24     31.63 o 
   9  -6   8       58.81       65.47     29.04 o 
  -6  -5   8        7.84       16.82     22.17 o 
  -5  -5   8        0.44       12.51     14.13 o 
  -4  -5   8      142.38      134.73     23.36 o 
  -3  -5   8      151.34      191.71     63.98 o 
  -2  -5   8       26.02       45.34     31.76 o 
  -1  -5   8        1.94        0.92     24.39 o 
   0  -5   8        0.82       16.36     22.39 o 
   1  -5   8      114.12      107.25     15.51 o 
   2  -5   8      439.64      400.24      6.44 o 
   3  -5   8       11.61       31.70     43.38 o 
   4  -5   8       69.44       78.96      7.44 o 
   5  -5   8      449.86      469.18     29.50 o 
   6  -5   8       26.67       33.21      7.23 o 
   7  -5   8      123.26      110.94     36.36 o 
   8  -5   8        7.16       31.50     15.11 o 
   9  -5   8      112.46      169.89     23.94 o 
  10  -5   8       34.66       35.20      8.52 o 
  -7  -4   8       33.53       40.73     57.54 o 
  -6  -4   8       39.54       40.04     21.63 o 
  -5  -4   8        0.39       12.27     11.99 o 
  -4  -4   8       59.92       51.39      6.55 o 
  -3  -4   8      173.37      220.22     26.41 o 
  -2  -4   8      252.38      238.43     59.15 o 
  -1  -4   8        0.02        3.45     15.22 o 
   0  -4   8      284.37      316.09     23.56 o 
   1  -4   8      141.31      140.24     13.37 o 
   2  -4   8      188.25      194.36     12.20 o 
   3  -4   8       13.63       19.69     12.52 o 
   4  -4   8      234.56      262.85     32.54 o 
   5  -4   8       19.81       12.68      7.13 o 
   6  -4   8      155.63      147.53     10.13 o 
   7  -4   8      179.87      264.78     33.52 o 
   8  -4   8        0.80        2.25      3.17 o 
   9  -4   8      138.12      142.42     22.21 o 
  10  -4   8      199.39      193.45      8.40 o 
  11  -4   8       28.72       35.96     13.35 o 
  -7  -3   8        2.59       28.77     58.46 o 
  -6  -3   8      397.71      412.87     66.05 o 
  -5  -3   8      145.52      238.40     28.36 o 
  -4  -3   8       13.30       15.53      9.14 o 
  -3  -3   8        6.28        8.30      1.15 o 
  -2  -3   8      362.72      384.29     21.37 o 
  -1  -3   8        3.05       27.38     34.89 o 
   0  -3   8      342.53      320.48     21.40 o 
   1  -3   8        0.14       10.27     37.49 o 
   2  -3   8      941.29      920.84     34.90 o 
   3  -3   8        3.38       21.07     11.16 o 
   4  -3   8      233.78      223.07     10.95 o 
   5  -3   8      216.02      203.95      8.67 o 
   6  -3   8      677.27      720.57     44.10 o 
   7  -3   8        0.30        3.01      1.15 o 
   8  -3   8        2.44        5.66      1.84 o 
   9  -3   8       32.97       55.73     39.71 o 
  10  -3   8      116.65      110.81     22.44 o 
  11  -3   8      113.55       87.39      9.79 o 
  -8  -2   8        4.00       14.04     41.20 o 
  -7  -2   8       14.78       13.58     57.31 o 
  -6  -2   8      366.43      415.17     61.68 o 
  -5  -2   8      227.96      261.21     28.08 o 
  -4  -2   8       83.67       96.09     12.89 o 
  -3  -2   8        2.17        7.28      2.51 o 
  -2  -2   8      766.71      734.10     17.16 o 
  -1  -2   8       70.84       89.85     17.36 o 
   0  -2   8       52.80       57.47      5.76 o 
   1  -2   8       30.76       35.00      9.88 o 
   2  -2   8      173.29      178.59     11.15 o 
   3  -2   8       25.71      123.03     25.21 o 
   4  -2   8       15.62       42.82     19.74 o 
   5  -2   8       30.20       41.91     13.86 o 
   6  -2   8      319.36      309.94     10.13 o 
   7  -2   8      427.79      361.95      5.18 o 
   8  -2   8        1.88        5.30      3.80 o 
   9  -2   8       24.07       55.36     26.21 o 
  10  -2   8      158.90      157.56     45.80 o 
  11  -2   8      140.51      149.84     36.38 o 
  12  -2   8       14.41       22.42     30.28 o 
  -8  -1   8        7.41       10.13      4.37 o 
  -7  -1   8        0.68       14.73     67.43 o 
  -6  -1   8        0.64        9.90     28.54 o 
  -5  -1   8      502.57      429.21     16.34 o 
  -4  -1   8        3.01        3.40      4.14 o 
  -3  -1   8       10.20       16.91      6.95 o 
  -2  -1   8       57.80       66.12     10.64 o 
  -1  -1   8      362.81      344.35     22.58 o 
   0  -1   8      132.20      172.64     19.18 o 
   1  -1   8      131.84      149.70     16.30 o 
   2  -1   8       12.50       12.32      6.59 o 
   3  -1   8      536.09      497.85     36.82 o 
   4  -1   8      214.03      252.70     21.33 o 
   5  -1   8       11.43       14.02     18.40 o 
   6  -1   8        7.13       28.54     18.47 o 
   7  -1   8      603.32      538.99     17.03 o 
   8  -1   8      721.47      641.55     30.49 o 
   9  -1   8        1.19        3.70      2.30 o 
  10  -1   8        7.14       13.55      3.10 o 
  11  -1   8      116.40      149.39     13.59 o 
  12  -1   8       43.57       38.66      9.45 o 
  -8   0   8        7.31        4.83     39.12 o 
  -7   0   8        0.17        0.69      5.75 o 
  -6   0   8        0.31        6.06     16.90 o 
  -5   0   8      222.46      236.83     21.57 o 
  -4   0   8       37.92       60.07     45.34 o 
  -3   0   8        3.00       10.83      7.15 o 
  -2   0   8      251.85      244.01      7.07 o 
  -1   0   8      215.89      242.50     13.38 o 
   0   0   8      489.18      455.90     24.67 o 
   1   0   8      324.62      350.25     29.11 o 
   2   0   8      187.28      232.43     18.30 o 
   3   0   8       39.14      107.36     18.35 o 
   4   0   8      155.36      156.24     10.90 o 
   5   0   8       75.73      124.71     17.07 o 
   6   0   8       98.88      112.92     20.57 o 
   7   0   8     1024.65     1042.86     71.34 o 
   8   0   8     1120.90     1228.76     29.34 o 
   9   0   8        5.43       14.49     11.10 o 
  10   0   8       59.81       75.26     15.19 o 
  11   0   8       78.13       91.30     27.73 o 
  12   0   8      193.36      192.89      6.56 o 
  13   0   8       37.24       59.63     27.32 o 
  -8   1   8       83.06       78.48      8.29 o 
  -7   1   8      132.99      119.51     11.85 o 
  -6   1   8        3.51       11.51     23.19 o 
  -5   1   8        5.31        7.88      8.21 o 
  -4   1   8      247.19      217.02     28.88 o 
  -3   1   8       18.78       51.86     29.56 o 
  -2   1   8       42.55       75.25     36.52 o 
  -1   1   8      481.91      460.79     32.96 o 
   0   1   8      363.48      359.91     15.53 o 
   1   1   8      760.29      820.41     47.64 o 
   2   1   8      374.02      416.11     24.39 o 
   3   1   8       10.79       16.09      4.09 o 
   4   1   8     1212.42     1146.60     26.24 o 
   5   1   8      289.01      383.56     43.92 o 
   6   1   8        5.61        8.67      9.41 o 
   7   1   8      254.86      259.39     25.58 o 
   8   1   8      238.32      289.28     25.63 o 
   9   1   8      118.80      137.49     20.71 o 
  10   1   8       43.42       62.77     17.66 o 
  11   1   8       47.08       59.94     36.34 o 
  12   1   8      112.26      121.83     17.64 o 
  13   1   8       34.65       30.35     12.08 o 
  -8   2   8       67.10       92.63      7.94 o 
  -7   2   8      159.53      224.91     35.27 o 
  -6   2   8        4.20       13.90     11.24 o 
  -5   2   8       79.84      133.89     16.84 o 
  -4   2   8      436.21      470.60     22.16 o 
  -3   2   8     1786.05     1582.95    159.49 o 
  -2   2   8      456.67      480.48     31.05 o 
  -1   2   8       21.79       22.66     12.56 o 
   0   2   8      170.05      210.12     15.55 o 
   1   2   8     2776.46     2689.65     27.93 o 
   2   2   8      213.60      260.77     19.78 o 
   3   2   8      447.78      488.05     27.58 o 
   4   2   8      937.68      859.03    154.54 o 
   5   2   8      423.20      401.23     18.76 o 
   6   2   8        3.50       16.28     16.84 o 
   7   2   8       14.92       19.96      9.87 o 
   8   2   8      185.10      207.22      9.78 o 
   9   2   8      150.99      171.45     22.78 o 
  10   2   8        0.27        5.29     14.57 o 
  11   2   8        2.83        2.07     25.79 o 
  12   2   8       18.25       17.52     10.47 o 
  13   2   8      148.25      201.60     53.16 o 
  -8   3   8       31.16       51.82     19.47 o 
  -7   3   8      159.02      227.48     29.67 o 
  -6   3   8      136.32      190.68     25.89 o 
  -5   3   8      111.13      100.96     13.92 o 
  -4   3   8       20.35       23.64     16.91 o 
  -3   3   8     2255.13     2044.91     69.96 o 
  -2   3   8       34.93       28.50     15.13 o 
  -1   3   8     1165.47     1186.36     25.58 o 
   0   3   8      127.99      159.67     23.60 o 
   1   3   8      854.44     1004.98     50.19 o 
   2   3   8     1315.75     1249.78     69.51 o 
   3   3   8        3.08        5.82      3.90 o 
   4   3   8      431.18      472.46     28.37 o 
   5   3   8     1882.93     1827.99     93.55 o 
   6   3   8       14.86       20.56     17.99 o 
   7   3   8      137.54      239.14     36.31 o 
   8   3   8        0.19        1.81      8.66 o 
   9   3   8      437.16      412.32     14.50 o 
  10   3   8       22.98       15.90      5.64 o 
  11   3   8       62.93       74.80     26.93 o 
  12   3   8        1.56        3.91     26.24 o 
  13   3   8       50.94       54.31      4.60 o 
  -8   4   8        0.79        3.04      8.19 o 
  -7   4   8      132.82      130.90     24.97 o 
  -6   4   8      140.55      143.16      9.66 o 
  -5   4   8       36.56       53.16     37.52 o 
  -4   4   8       43.71       94.97     39.70 o 
  -3   4   8       75.02      105.54     38.88 o 
  -2   4   8     1884.00     1709.32     84.35 o 
  -1   4   8      477.61      478.84    123.70 o 
   0   4   8       53.88       88.80     31.68 o 
   1   4   8      101.31       99.96      8.71 o 
   2   4   8      339.41      312.37      8.66 o 
   3   4   8      677.22      607.56     25.23 o 
   4   4   8      189.76      183.54     31.92 o 
   5   4   8      651.98      683.50    108.51 o 
   6   4   8      554.20      537.45     25.20 o 
   7   4   8       40.82      121.90     25.70 o 
   8   4   8      320.10      305.00      9.78 o 
   9   4   8        0.84       21.41      9.85 o 
  10   4   8      577.17      538.10     23.11 o 
  11   4   8       65.03       74.11     12.20 o 
  12   4   8       56.88       61.68      2.53 o 
  13   4   8        3.06        4.37      1.15 o 
  -8   5   8       14.59       16.53      5.18 o 
  -7   5   8        0.49        9.31      5.62 o 
  -6   5   8      278.70      329.01     30.96 o 
  -5   5   8      292.25      289.10     17.95 o 
  -4   5   8      127.36      137.00     21.05 o 
  -3   5   8      122.53      165.55     17.32 o 
  -2   5   8      669.07      775.84     93.09 o 
  -1   5   8       33.53       70.39     29.92 o 
   0   5   8       29.19       57.29     34.52 o 
   1   5   8        4.94       10.53      3.38 o 
   2   5   8      200.14      291.04     26.47 o 
   3   5   8     2075.17     2041.90     45.38 o 
   4   5   8        1.13        3.94      3.73 o 
   5   5   8       18.00       35.10     23.18 o 
   6   5   8     1638.33     1547.87     26.14 o 
   7   5   8       24.77       21.70      8.07 o 
   8   5   8        9.20       43.90     28.08 o 
   9   5   8       79.39      175.64     33.10 o 
  10   5   8      335.68      302.87      7.59 o 
  11   5   8       25.33       57.54     54.77 o 
  12   5   8       42.53       41.20      2.30 o 
  13   5   8        4.61       26.01     17.72 o 
  -7   6   8        3.37        9.99     27.89 o 
  -6   6   8      223.32      226.43     33.49 o 
  -5   6   8      229.91      301.09     33.95 o 
  -4   6   8       38.87       44.53     13.27 o 
  -3   6   8      567.50      588.79     40.99 o 
  -2   6   8        8.30       12.88     16.14 o 
  -1   6   8     1143.57     1055.83     29.63 o 
   0   6   8      175.84      229.45     40.27 o 
   1   6   8        0.47        5.29      8.13 o 
   2   6   8        2.12        7.58     10.00 o 
   3   6   8      247.97      232.17     14.38 o 
   4   6   8      281.49      301.71     23.62 o 
   5   6   8      536.18      558.98     21.46 o 
   6   6   8      461.18      447.40     11.02 o 
   7   6   8      910.94      859.79     20.52 o 
   8   6   8       15.77       14.55      3.89 o 
   9   6   8       82.65       85.38     46.03 o 
  10   6   8       30.34       69.96     57.31 o 
  11   6   8      102.43      159.03     57.54 o 
  12   6   8       17.71       16.11     53.16 o 
  13   6   8        4.51       12.89     22.78 o 
  -7   7   8        6.48       14.15     21.45 o 
  -6   7   8        7.33        6.15      9.31 o 
  -5   7   8       91.47      136.96     22.78 o 
  -4   7   8      462.98      467.50     41.81 o 
  -3   7   8       78.60       82.73     34.60 o 
  -2   7   8      485.03      489.62     21.41 o 
  -1   7   8      860.04      846.33     38.32 o 
   0   7   8     1403.09     1458.01     25.55 o 
   1   7   8      117.49      136.30     12.05 o 
   2   7   8       11.23       11.55      7.34 o 
   3   7   8      310.29      283.55     22.62 o 
   4   7   8      375.94      369.58     17.79 o 
   5   7   8      343.53      341.98     17.75 o 
   6   7   8      168.13      213.99     24.71 o 
   7   7   8      905.79      909.41     56.93 o 
   8   7   8      342.88      379.27     54.31 o 
   9   7   8       11.21       20.25     51.55 o 
  10   7   8       37.33       52.01     19.10 o 
  11   7   8       70.19       60.53     26.01 o 
  12   7   8       79.06       68.81     66.74 o 
  -6   8   8       31.32       37.32     28.13 o 
  -5   8   8        0.06        4.71     28.31 o 
  -4   8   8      147.66      181.34     14.77 o 
  -3   8   8      535.84      492.52     14.96 o 
  -2   8   8      159.55      169.51     16.16 o 
  -1   8   8       62.52       60.82      5.75 o 
   0   8   8      904.78      818.80     18.89 o 
   1   8   8       51.71       78.28     15.88 o 
   2   8   8       47.37       44.94      6.41 o 
   3   8   8       38.95       74.21      8.33 o 
   4   8   8      567.17      498.11     10.70 o 
   5   8   8        4.05        6.41      7.52 o 
   6   8   8     1345.51     1515.14     55.58 o 
   7   8   8      252.96      231.60     11.93 o 
   8   8   8     1123.22     1056.87     39.60 o 
   9   8   8       30.44       32.68     15.65 o 
  10   8   8       31.34       57.31     43.50 o 
  11   8   8        3.42        6.67      7.82 o 
  12   8   8      236.50      273.64     55.23 o 
  -6   9   8       16.64       25.94     17.79 o 
  -5   9   8       60.62       53.32     14.38 o 
  -4   9   8       19.35       39.37     19.75 o 
  -3   9   8      318.05      266.56     34.69 o 
  -2   9   8       66.35       65.62      4.26 o 
  -1   9   8        3.81        7.91     22.58 o 
   0   9   8      347.94      330.05     15.42 o 
   1   9   8      431.54      413.10     47.26 o 
   2   9   8        6.61       12.28     44.18 o 
   3   9   8        2.11       17.74     11.55 o 
   4   9   8       10.02       21.21      5.22 o 
   5   9   8      313.61      287.45     32.78 o 
   6   9   8       25.43       29.89     15.71 o 
   7   9   8       95.93      102.03     17.15 o 
   8   9   8       24.35       28.52      7.71 o 
   9   9   8      340.53      340.65     32.05 o 
  10   9   8        1.03        9.21     43.96 o 
  11   9   8       10.17       35.21     34.75 o 
  -5  10   8       79.83      100.92     39.38 o 
  -4  10   8        9.40       17.69      6.33 o 
  -3  10   8      328.74      277.88     21.40 o 
  -2  10   8      230.35      242.27     21.90 o 
  -1  10   8       11.20       33.23     17.54 o 
   0  10   8        2.03        8.55     18.93 o 
   1  10   8      253.23      274.58     34.98 o 
   2  10   8       97.14       96.64     17.65 o 
   3  10   8        5.08       13.44     25.84 o 
   4  10   8       35.90       35.44      0.92 o 
   5  10   8      443.13      502.51     43.03 o 
   6  10   8      161.74      205.43     35.17 o 
   7  10   8       88.92       91.15     21.35 o 
   8  10   8        1.70        4.40     21.39 o 
   9  10   8      202.33      209.94     28.32 o 
  10  10   8       72.69       62.68     13.00 o 
  11  10   8       23.75       31.99     49.48 o 
  -4  11   8       18.27       35.79      7.35 o 
  -3  11   8       66.29       83.60     38.35 o 
  -2  11   8       59.21       58.24     14.60 o 
  -1  11   8       13.01       21.85     17.75 o 
   0  11   8       35.05       43.75     19.26 o 
   1  11   8      203.07      223.10     28.87 o 
   2  11   8      119.40      133.19     28.23 o 
   3  11   8       59.37       70.42     22.09 o 
   4  11   8        3.17        6.67     44.88 o 
   5  11   8       47.57       60.16     13.31 o 
   6  11   8      440.10      393.97     31.87 o 
   7  11   8        6.57       10.66     33.84 o 
   8  11   8       75.12       74.68     10.01 o 
   9  11   8       76.35       81.34     22.46 o 
  10  11   8      197.59      174.73     10.11 o 
  -3  12   8        5.69        9.53     11.16 o 
  -2  12   8      141.23      149.34     18.30 o 
  -1  12   8      105.23       86.10     34.29 o 
   0  12   8       42.90       56.21     20.91 o 
   1  12   8        0.80        7.13     35.21 o 
   2  12   8      216.71      266.73     43.50 o 
   3  12   8       81.83      106.56     68.81 o 
   4  12   8        0.14        3.22     65.59 o 
   5  12   8        1.79       10.82     43.04 o 
   6  12   8      242.24      204.12      8.70 o 
   7  12   8      117.87       98.81     22.84 o 
   8  12   8        5.79       29.47     12.81 o 
   9  12   8        1.38       10.31     16.66 o 
  -1  13   8      135.49      116.51     36.36 o 
   0  13   8       57.37       57.77     38.20 o 
   1  13   8      181.85      280.54     60.07 o 
   2  13   8       92.97       92.98     34.75 o 
   3  13   8      300.00      317.36     47.18 o 
   4  13   8       22.12       35.21     14.27 o 
   5  13   8        6.90        9.21     16.11 o 
   6  13   8       54.34       63.52     31.53 o 
   7  13   8      143.81      123.10     47.41 o 
   3  14   8       21.84       20.02     21.63 o 
   0  -8   9       63.33       78.48     41.89 o 
   1  -8   9        8.96       23.24     52.01 o 
   2  -8   9       24.37       40.97     60.76 o 
   3  -8   9       53.33       57.07     21.63 o 
   4  -8   9        1.52        2.53      2.53 o 
  -2  -7   9        4.58       15.19     13.35 o 
  -1  -7   9       65.01       72.72     20.71 o 
   0  -7   9       20.52       25.78     46.26 o 
   1  -7   9        3.68       13.81     48.10 o 
   2  -7   9       76.01       74.11      7.13 o 
   3  -7   9      149.64      212.19     50.86 o 
   4  -7   9       92.09       77.11     15.53 o 
   5  -7   9        0.22        1.65      8.52 o 
   6  -7   9        0.92       19.92     18.64 o 
  -4  -6   9       27.11       59.15     63.06 o 
  -3  -6   9       21.64       47.41     63.52 o 
  -2  -6   9        7.48       22.32     25.09 o 
  -1  -6   9       84.59       83.08     19.56 o 
   0  -6   9      156.47      234.74     58.23 o 
   1  -6   9      229.49      241.19     11.97 o 
   2  -6   9       27.27       26.12      7.59 o 
   3  -6   9      144.26      123.43     17.03 o 
   4  -6   9      153.94      144.54     10.24 o 
   5  -6   9        0.18        2.49     36.31 o 
   6  -6   9        5.00        5.75      0.46 o 
   7  -6   9       33.67       49.77     33.35 o 
   8  -6   9       93.74      154.65     21.85 o 
  -5  -5   9        6.02       10.13     11.74 o 
  -4  -5   9       49.83       80.32     67.89 o 
  -3  -5   9       44.90       78.71     62.60 o 
  -2  -5   9       23.12       23.24     36.13 o 
  -1  -5   9        0.09        5.75     29.23 o 
   0  -5   9      570.51      506.54     19.10 o 
   1  -5   9      702.68      591.41     36.59 o 
   2  -5   9        3.78        8.93      5.24 o 
   3  -5   9        7.21       22.43     12.85 o 
   4  -5   9      122.98      136.91     29.57 o 
   5  -5   9      552.38      483.90      2.59 o 
   6  -5   9      255.36      289.91     29.75 o 
   7  -5   9       46.01       40.97     13.20 o 
   8  -5   9      130.97      153.85     24.80 o 
   9  -5   9       47.88       46.32     20.17 o 
  -5  -4   9      103.38       86.53     11.51 o 
  -4  -4   9       78.21      108.17     42.81 o 
  -3  -4   9      191.75      212.42     37.97 o 
  -2  -4   9        7.51       11.97     41.66 o 
  -1  -4   9        0.13        2.07     10.36 o 
   0  -4   9      323.13      290.25     28.65 o 
   1  -4   9      995.27      844.39     85.84 o 
   2  -4   9      110.83      167.55     22.55 o 
   3  -4   9        4.54        8.67      6.51 o 
   4  -4   9      101.04       82.62     14.04 o 
   5  -4   9       74.70      184.89     36.75 o 
   6  -4   9       56.22       57.06     41.48 o 
   7  -4   9      130.76      116.19     11.99 o 
   8  -4   9       48.70       65.61     15.00 o 
   9  -4   9      159.93      178.51     31.18 o 
  10  -4   9       14.91       17.31      5.24 o 
  -6  -3   9       91.52       90.91      5.29 o 
  -5  -3   9       28.79       33.37     26.24 o 
  -4  -3   9       22.21       18.75     14.60 o 
  -3  -3   9      191.13      171.92     46.03 o 
  -2  -3   9       74.73      131.85     32.89 o 
  -1  -3   9       74.77      106.76     20.51 o 
   0  -3   9      205.46      186.39     19.06 o 
   1  -3   9     1066.58     1032.73     16.11 o 
   2  -3   9      358.82      379.42     29.63 o 
   3  -3   9      423.65      468.56     19.41 o 
   4  -3   9       20.11       34.94     17.03 o 
   5  -3   9       53.48       66.41     24.12 o 
   6  -3   9       61.39       65.76     21.92 o 
   7  -3   9      161.78      162.27      4.03 o 
   8  -3   9        3.40        5.08      4.14 o 
   9  -3   9      173.95      194.86     26.58 o 
  10  -3   9       67.70       60.98     20.22 o 
  11  -3   9       12.84       12.64      3.66 o 
  -6  -2   9      145.23      178.36     19.79 o 
  -5  -2   9        7.73       14.73     24.39 o 
  -4  -2   9      146.00      156.50     23.93 o 
  -3  -2   9      327.16      340.60      6.92 o 
  -2  -2   9      828.77      796.89     31.46 o 
  -1  -2   9        0.30       43.49     43.19 o 
   0  -2   9       70.37       85.61     35.30 o 
   1  -2   9       53.15       69.09     29.31 o 
   2  -2   9      135.74      152.84     22.32 o 
   3  -2   9       14.67       15.19      1.27 o 
   4  -2   9       74.10       72.57     31.75 o 
   5  -2   9       10.95       11.86      6.56 o 
   6  -2   9      343.04      319.93      5.99 o 
   7  -2   9        0.60        2.49      5.36 o 
   8  -2   9       36.47       39.88      7.94 o 
   9  -2   9       56.01       62.35     23.30 o 
  10  -2   9       54.46       71.92     38.93 o 
  11  -2   9       18.83       19.66     40.96 o 
  -7  -1   9        6.05       12.66     43.04 o 
  -5  -1   9      195.31      200.68     59.38 o 
  -4  -1   9        0.60        6.90      9.35 o 
  -3  -1   9       52.71       58.05      5.46 o 
  -2  -1   9     1290.96     1232.97     19.23 o 
  -1  -1   9      679.32      654.87     22.45 o 
   0  -1   9        3.45       12.72      9.06 o 
   1  -1   9      668.69      657.74     16.53 o 
   2  -1   9       53.38       61.85     26.30 o 
   3  -1   9      399.56      391.33     35.52 o 
   4  -1   9       19.14       37.86     10.64 o 
   5  -1   9       24.79       26.23      3.80 o 
   6  -1   9      372.40      434.04     30.29 o 
   7  -1   9      141.17      121.71      8.05 o 
   8  -1   9        3.18       21.17     13.96 o 
   9  -1   9        1.19        7.60      6.63 o 
  10  -1   9      101.32      128.15     37.28 o 
  11  -1   9      119.50      166.39     38.20 o 
  12  -1   9        1.03        2.74      3.11 o 
  -7   0   9        0.47        3.68     24.39 o 
  -6   0   9        8.11       40.97     37.05 o 
  -5   0   9      380.25      349.07     27.16 o 
  -4   0   9      210.43      244.32     19.79 o 
  -3   0   9      110.56      111.82     15.76 o 
  -2   0   9       25.12       31.31      8.18 o 
  -1   0   9     1020.59      867.33     58.55 o 
   0   0   9       10.64       15.91      6.55 o 
   1   0   9      593.60      570.49     28.65 o 
   2   0   9      208.53      235.18     29.80 o 
   3   0   9      133.63      195.12     32.29 o 
   4   0   9      183.25      235.70     30.15 o 
   5   0   9      237.41      323.12     37.24 o 
   6   0   9      164.80      213.64     18.71 o 
   7   0   9     1888.38     1862.95     26.87 o 
   8   0   9      417.39      389.38     16.46 o 
   9   0   9      386.25      419.06     22.09 o 
  10   0   9        2.04        5.10      3.21 o 
  11   0   9      202.76      192.27     16.80 o 
  12   0   9      113.53      169.08     37.61 o 
  -7   1   9        1.51        2.07      0.46 o 
  -6   1   9        0.06        3.31     15.40 o 
  -5   1   9      198.75      227.97     26.71 o 
  -4   1   9     1042.41      909.84      6.77 o 
  -3   1   9        2.42       21.70     13.05 o 
  -2   1   9      108.93      151.72     23.05 o 
  -1   1   9      484.53      412.85      7.18 o 
   0   1   9       77.02       81.91      6.93 o 
   1   1   9      339.87      347.16     17.95 o 
   2   1   9      242.72      291.67     28.31 o 
   3   1   9      226.18      288.80     30.50 o 
   4   1   9      163.44      163.64     18.11 o 
   5   1   9       17.03       23.46      6.59 o 
   6   1   9        0.21        6.77     10.86 o 
   7   1   9     1609.56     1525.97     27.86 o 
   8   1   9      367.37      334.34     18.76 o 
   9   1   9        1.97        1.90      0.35 o 
  10   1   9        3.93       12.33     14.73 o 
  11   1   9      132.72      189.66     40.12 o 
  12   1   9      176.77      211.82     26.70 o 
  -7   2   9        1.27        9.48     28.63 o 
  -6   2   9       20.13       27.14     43.91 o 
  -5   2   9       25.18       49.82     25.95 o 
  -4   2   9      489.31      397.01     28.42 o 
  -3   2   9     1090.18     1036.86     34.54 o 
  -2   2   9      227.34      221.83     11.75 o 
  -1   2   9      614.43      600.36     24.57 o 
   0   2   9      243.49      196.05     18.83 o 
   1   2   9       80.10       81.44      6.99 o 
   2   2   9       57.99       73.05     14.82 o 
   3   2   9      327.47      328.18     42.12 o 
   4   2   9      727.47      768.31     27.08 o 
   5   2   9      444.08      428.48     28.51 o 
   6   2   9      431.33      398.83      5.98 o 
   7   2   9       76.72      150.95     26.70 o 
   8   2   9     1280.02     1128.18    146.60 o 
   9   2   9      154.33      237.60     37.85 o 
  10   2   9       29.45       50.13     32.83 o 
  11   2   9       54.38       59.82     26.40 o 
  12   2   9       50.53       73.60     23.01 o 
  13   2   9       12.83       14.70     10.83 o 
  -7   3   9       37.36       52.63     18.44 o 
  -6   3   9        9.89        8.75      4.49 o 
  -5   3   9       11.88       22.88     34.64 o 
  -4   3   9      111.18      105.98     45.69 o 
  -3   3   9     1632.51     1451.31     99.65 o 
  -2   3   9      384.02      373.96     31.94 o 
  -1   3   9      126.60      140.35     29.00 o 
   0   3   9       88.26       97.07     13.14 o 
   1   3   9      709.18      648.16     71.69 o 
   2   3   9      368.22      374.09     23.14 o 
   3   3   9       40.47       68.97     13.77 o 
   4   3   9      296.70      328.01     30.11 o 
   5   3   9     1668.90     1534.94     49.14 o 
   6   3   9       17.85       37.63     39.78 o 
   7   3   9      338.05      333.32     31.18 o 
   8   3   9      469.91      443.82     14.50 o 
   9   3   9      461.73      427.94     13.50 o 
  10   3   9        1.04        3.87     33.02 o 
  11   3   9        3.30       25.22     33.75 o 
  12   3   9       35.02       33.25      5.24 o 
  13   3   9      148.57      201.83     55.46 o 
  -7   4   9      192.12      185.23     12.09 o 
  -6   4   9       96.92      143.66     27.16 o 
  -5   4   9        7.17       19.62      8.17 o 
  -4   4   9      150.18      157.14      9.44 o 
  -3   4   9       13.45       44.67     33.02 o 
  -2   4   9     1058.10     1049.71     19.23 o 
  -1   4   9        7.36        6.27      6.76 o 
   0   4   9      121.23      136.35     24.22 o 
   1   4   9     1159.83     1184.06     73.99 o 
   2   4   9      596.20      592.59     18.56 o 
   3   4   9       15.38       23.21      9.43 o 
   4   4   9      260.59      295.03     25.43 o 
   5   4   9     1076.17     1030.31     26.24 o 
   6   4   9      610.65      587.91     23.91 o 
   7   4   9      374.33      415.03     27.39 o 
   8   4   9      530.00      572.52     36.90 o 
   9   4   9      826.44      702.34     28.54 o 
  10   4   9      189.77      222.14     41.57 o 
  11   4   9       11.66        9.72      8.98 o 
  12   4   9        1.34       13.58     59.38 o 
  13   4   9       28.43       54.08     36.13 o 
  -7   5   9      113.93      136.23     13.07 o 
  -6   5   9      201.17      170.85      4.14 o 
  -5   5   9       48.84       38.55     40.66 o 
  -4   5   9       22.09       17.93      5.08 o 
  -3   5   9      103.93       93.89     40.13 o 
  -2   5   9      337.71      260.67     52.47 o 
  -1   5   9       98.81      128.85     38.11 o 
   0   5   9        8.05       11.73      8.23 o 
   1   5   9      540.90      480.44     32.80 o 
   2   5   9     1296.40     1324.89     56.86 o 
   3   5   9      151.29      165.80     10.93 o 
   4   5   9      118.77      132.49     14.22 o 
   5   5   9       20.56       25.39      5.96 o 
   6   5   9     1145.92     1014.15     98.96 o 
   7   5   9      228.07      256.18     13.13 o 
   8   5   9      479.11      440.59     10.47 o 
   9   5   9        2.53       17.36     19.22 o 
  10   5   9      474.20      395.38      4.60 o 
  11   5   9        6.76       23.47     11.51 o 
  12   5   9       20.15       23.01     68.81 o 
  13   5   9        5.42        8.05     19.10 o 
  -6   6   9      290.29      275.41     19.99 o 
  -5   6   9       46.56       62.60     32.47 o 
  -4   6   9      100.80      112.86     28.26 o 
  -3   6   9       27.07       41.55     10.24 o 
  -2   6   9      137.02      151.62     34.95 o 
  -1   6   9      311.19      351.71     31.00 o 
   0   6   9       33.28       74.10     40.16 o 
   1   6   9      119.61      116.92      4.26 o 
   2   6   9      410.82      385.53     28.43 o 
   3   6   9      589.67      602.92     24.98 o 
   4   6   9        1.67       15.87     10.53 o 
   5   6   9       62.66       57.58     11.38 o 
   6   6   9      403.86      445.10     35.12 o 
   7   6   9      307.31      260.87     34.52 o 
   8   6   9        8.98        6.44      7.44 o 
   9   6   9      121.01      189.64     48.10 o 
  10   6   9      193.20      179.97     65.36 o 
  11   6   9       19.24       46.95     43.04 o 
  12   6   9       33.30       45.80     14.96 o 
  -6   7   9       28.93       53.87     29.75 o 
  -5   7   9       80.63      219.77     43.50 o 
  -4   7   9       81.17       82.73     10.60 o 
  -3   7   9       56.34       62.48     34.18 o 
  -2   7   9       50.03       56.49     40.86 o 
  -1   7   9      462.19      391.96     52.82 o 
   0   7   9      238.64      238.99     28.19 o 
   1   7   9      137.02      133.98     12.08 o 
   2   7   9       51.04       45.58      5.94 o 
   3   7   9      284.49      286.55     12.20 o 
   4   7   9       86.19      123.92     41.74 o 
   5   7   9       30.33       59.92     22.30 o 
   6   7   9        7.05       13.38     14.59 o 
   7   7   9      426.06      454.33     30.90 o 
   8   7   9      300.68      331.40     49.02 o 
   9   7   9      204.94      251.08     19.10 o 
  10   7   9       30.47       41.66     27.62 o 
  11   7   9      135.70      211.73     52.93 o 
  12   7   9        4.74       14.27      6.44 o 
  -5   8   9       38.78       59.63     25.68 o 
  -4   8   9      213.99      222.06     43.80 o 
  -3   8   9        1.46        3.66      8.95 o 
  -2   8   9        3.48        5.21      2.88 o 
  -1   8   9      273.31      300.98     34.70 o 
   0   8   9      236.69      214.16     37.51 o 
   1   8   9      111.63      122.57     26.15 o 
   2   8   9        7.25       12.62      6.89 o 
   3   8   9      177.37      193.82     29.11 o 
   4   8   9      649.21      613.30     26.92 o 
   5   8   9       59.29       72.44     10.10 o 
   6   8   9      117.23      127.51     11.58 o 
   7   8   9      542.46      534.15     24.75 o 
   8   8   9      417.44      407.12     15.65 o 
   9   8   9       38.68       58.69     66.74 o 
  10   8   9       23.79       42.58     20.25 o 
  11   8   9       29.56       52.93     47.87 o 
  12   8   9       30.83       49.71     61.22 o 
  -5   9   9        3.04        5.77      1.96 o 
  -4   9   9      154.70      138.36     41.20 o 
  -3   9   9      260.42      231.20     31.41 o 
  -2   9   9       27.50       33.13      6.21 o 
  -1   9   9        0.49       12.76     39.57 o 
   0   9   9      249.27      243.18     13.28 o 
   1   9   9       77.52       85.31     10.12 o 
   2   9   9      175.54      225.46     18.10 o 
   3   9   9        0.44        0.76      4.14 o 
   4   9   9      181.24      168.24     41.89 o 
   5   9   9       22.04       28.01     18.51 o 
   6   9   9       32.83       43.04      6.10 o 
   7   9   9       26.51       23.85      0.62 o 
   8   9   9      109.95      171.46     42.12 o 
  10   9   9       64.18       77.33     44.65 o 
  11   9   9        0.03        1.38     24.86 o 
  -4  10   9       44.40       46.61     15.28 o 
  -3  10   9      346.61      340.25     38.20 o 
  -2  10   9        3.60        5.57     15.88 o 
  -1  10   9       84.84       71.42     15.07 o 
   0  10   9       76.11       95.64     36.88 o 
   1  10   9      118.31      142.20     30.72 o 
   2  10   9       14.12       15.27      1.36 o 
   3  10   9       15.16       34.75     37.98 o 
   4  10   9       48.05       56.38     17.49 o 
   5  10   9      407.59      423.25     32.65 o 
   6  10   9        0.08        2.44      2.98 o 
   7  10   9       25.61       28.71     13.41 o 
   8  10   9       13.12       25.39     30.44 o 
   9  10   9      134.87      121.74      2.30 o 
  10  10   9        4.27        8.75     11.28 o 
  -3  11   9      137.80      132.31     32.80 o 
  -2  11   9       14.84       12.58      3.91 o 
  -1  11   9        6.94       29.05     40.52 o 
   0  11   9        0.02        2.86      8.05 o 
   1  11   9       99.74      133.76     24.28 o 
   2  11   9       83.00       79.67      8.40 o 
   3  11   9        5.39        5.52      2.07 o 
   4  11   9        1.69        3.22      5.06 o 
   5  11   9      130.45      154.42     48.10 o 
   6  11   9       29.89       57.61     22.86 o 
   7  11   9       10.32       20.23     27.36 o 
   8  11   9       28.64       47.45     40.62 o 
   9  11   9      196.50      216.48     20.83 o 
  10  11   9       92.40       88.83      9.44 o 
  -2  12   9      138.82      135.10      5.52 o 
  -1  12   9       38.83       46.96     27.82 o 
   0  12   9       13.39       18.79      5.98 o 
   1  12   9      258.09      265.81     35.39 o 
   2  12   9       10.52       42.81     48.10 o 
   3  12   9       25.66       53.85     50.40 o 
   4  12   9        3.43        8.75      5.29 o 
   5  12   9       51.58       69.73     42.12 o 
   6  12   9      205.82      211.73     49.02 o 
   7  12   9       11.19       12.24      3.22 o 
   8  12   9       76.92       62.94      5.18 o 
   0  13   9        0.13        3.22     19.10 o 
   1  13   9        0.69       10.82     33.14 o 
   2  13   9      196.64      160.18     24.16 o 
   3  13   9      104.33      102.64     44.42 o 
   4  13   9       17.20       15.65      6.90 o 
   5  13   9        1.21        8.52     21.86 o 
   6  13   9      141.68      118.98      7.59 o 
   7  13   9       28.97       49.25     46.49 o 
   1  -7  10       53.88       58.69     58.46 o 
   2  -7  10       35.14       71.11     58.69 o 
   3  -7  10      188.12      267.42     56.61 o 
  -2  -6  10        4.24       18.18      7.36 o 
  -1  -6  10       44.91       58.00     46.95 o 
   0  -6  10        4.08        7.59     12.89 o 
   1  -6  10        0.96       29.92     40.50 o 
   2  -6  10        0.83        8.98      5.06 o 
   3  -6  10       75.86      148.04     27.38 o 
   4  -6  10       31.09       38.87     13.08 o 
   5  -6  10       32.40       38.27     28.17 o 
   6  -6  10       65.25       72.47     12.77 o 
  -3  -5  10        0.53       11.97     53.16 o 
  -2  -5  10      120.70      162.94     42.58 o 
  -1  -5  10      102.42      101.49     14.04 o 
   0  -5  10      218.78      256.84     28.31 o 
   1  -5  10       36.74       44.19     46.03 o 
   2  -5  10       88.19       97.80     20.33 o 
   3  -5  10       20.38       43.89     15.73 o 
   4  -5  10      415.73      391.48     10.72 o 
   5  -5  10       61.33       57.69     11.16 o 
   6  -5  10        2.58        8.81     13.05 o 
   7  -5  10       77.40      124.16     37.28 o 
   8  -5  10       84.82       84.58      9.80 o 
  -3  -4  10      155.55      189.64     31.99 o 
  -2  -4  10       85.20      117.83     54.08 o 
  -1  -4  10       20.59       45.80     27.16 o 
   0  -4  10      117.97      142.77     47.52 o 
   1  -4  10       49.58       66.27     21.55 o 
   2  -4  10       44.08       43.64      6.10 o 
   3  -4  10       26.75       41.86     43.88 o 
   4  -4  10       19.21       58.41     15.19 o 
   5  -4  10      553.72      553.52     38.73 o 
   6  -4  10      181.43      220.05     31.76 o 
   7  -4  10        3.41        6.98      9.07 o 
   8  -4  10      273.45      321.73     40.02 o 
   9  -4  10       26.89       48.86     30.29 o 
  -3  -3  10      161.05      165.93     62.37 o 
  -2  -3  10       99.10      198.15     44.65 o 
  -1  -3  10       84.46       85.60      9.32 o 
   0  -3  10       15.12       12.94     16.56 o 
   1  -3  10      395.17      430.79     37.84 o 
   2  -3  10       80.31      117.61     29.97 o 
   3  -3  10       37.25       38.07      7.17 o 
   4  -3  10      134.38      160.79     25.23 o 
   5  -3  10      573.97      475.39     24.05 o 
   6  -3  10       13.40       13.86      1.84 o 
   7  -3  10      290.17      349.44     42.32 o 
   8  -3  10       75.34      107.79     32.50 o 
   9  -3  10      263.33      239.37     39.70 o 
  10  -3  10       58.83       61.34     31.07 o 
  -5  -2  10       21.90       27.85     61.68 o 
  -2  -2  10      567.11      479.03      7.13 o 
  -1  -2  10       16.97       13.59      2.65 o 
   0  -2  10       97.29      119.91     41.48 o 
   1  -2  10      940.16      963.68    102.76 o 
   2  -2  10      691.42      624.49     30.92 o 
   3  -2  10       64.68       65.25      2.30 o 
   4  -2  10       12.41       88.88     18.12 o 
   5  -2  10      240.46      236.18     30.03 o 
   6  -2  10      480.59      397.28     31.64 o 
   7  -2  10      350.29      390.31     37.22 o 
   8  -2  10      127.99      186.71     20.68 o 
   9  -2  10      218.64      230.05     21.33 o 
  10  -2  10      111.11      219.29     36.98 o 
  11  -2  10        1.69        4.52      6.14 o 
  -6  -1  10      157.59      121.51     49.71 o 
  -5  -1  10        0.14        4.60     66.05 o 
  -4  -1  10      110.76      104.94     51.55 o 
  -3  -1  10       61.62       81.93     38.66 o 
  -2  -1  10      672.66      658.59     13.80 o 
  -1  -1  10      338.45      356.40     34.43 o 
   0  -1  10       18.08       17.35      5.73 o 
   1  -1  10      226.97      291.07     34.53 o 
   2  -1  10      842.03      816.49     19.74 o 
   3  -1  10      165.02      207.14     44.88 o 
   4  -1  10        4.80       22.12     17.51 o 
   5  -1  10        0.99        0.82      0.69 o 
   6  -1  10      462.03      453.14     23.24 o 
   7  -1  10        3.40       23.95     22.86 o 
   8  -1  10      292.47      286.91     29.84 o 
   9  -1  10      103.10       90.15     17.61 o 
  10  -1  10       94.75       91.69     24.51 o 
  11  -1  10       17.54       36.88     32.79 o 
  -6   0  10      106.21      135.32     13.81 o 
  -5   0  10       96.48      108.17     46.49 o 
  -4   0  10        0.09        2.07      7.04 o 
  -3   0  10       35.08       51.32     47.59 o 
  -2   0  10       52.18       98.27     16.80 o 
  -1   0  10      509.77      466.61     31.78 o 
   0   0  10      157.69      153.81     40.04 o 
   1   0  10       23.49       23.08      8.64 o 
   2   0  10      954.04      815.47      7.13 o 
   3   0  10       82.75      138.17     32.33 o 
   4   0  10       18.09       44.33     32.52 o 
   5   0  10      448.57      444.80     40.97 o 
   6   0  10        6.14       14.51      5.98 o 
   7   0  10     1510.43     1502.46     96.54 o 
   8   0  10        3.19        9.09      7.36 o 
   9   0  10      533.39      523.40     40.39 o 
  10   0  10       77.57       97.07     35.11 o 
  11   0  10       71.53       88.17     21.29 o 
  12   0  10        0.04        2.81      4.24 o 
  -6   1  10        7.74       10.82     10.82 o 
  -5   1  10       87.24      100.26     11.34 o 
  -4   1  10       67.32       68.36     27.86 o 
  -3   1  10        6.77       16.47      9.67 o 
  -2   1  10       28.39       38.68      7.73 o 
  -1   1  10      122.13      207.36     48.56 o 
   0   1  10      209.54      193.44     10.59 o 
   1   1  10       39.90       44.29     10.13 o 
   2   1  10       36.16       38.98     11.36 o 
   3   1  10       26.86       35.32     12.14 o 
   4   1  10       89.41      116.90     41.18 o 
   5   1  10       96.00      114.05     28.19 o 
   6   1  10       35.47       47.32     12.39 o 
   7   1  10      478.50      469.80     32.15 o 
   8   1  10      339.77      322.54     19.51 o 
   9   1  10      214.41      201.54      4.60 o 
  10   1  10        2.67        7.43     14.09 o 
  11   1  10       84.54      154.99     20.49 o 
  12   1  10       31.11       37.11     20.85 o 
  -6   2  10       23.90       36.87      9.83 o 
  -5   2  10       34.15       30.26      2.30 o 
  -4   2  10      361.66      380.11     25.43 o 
  -3   2  10      279.15      307.52     20.94 o 
  -2   2  10      162.79      158.47     24.60 o 
  -1   2  10      153.90      177.98     24.79 o 
   0   2  10      414.83      398.82     22.11 o 
   1   2  10        9.10       30.49     34.24 o 
   2   2  10      639.81      599.70     17.40 o 
   3   2  10      218.55      267.50     16.70 o 
   4   2  10      119.19      222.86     42.78 o 
   5   2  10       11.48       90.40     21.58 o 
   6   2  10      263.23      261.36      9.23 o 
   7   2  10       12.60       35.16     25.45 o 
   8   2  10     1072.36      974.66     21.86 o 
   9   2  10       27.46       65.78     45.60 o 
  10   2  10       24.02       27.01     31.19 o 
  11   2  10      114.03      125.09     42.58 o 
  12   2  10       26.95       47.05     38.66 o 
  -6   3  10        2.86        4.21      3.22 o 
  -5   3  10        4.86       10.89     27.00 o 
  -4   3  10      508.84      497.48     24.86 o 
  -3   3  10      280.51      295.69     37.55 o 
  -2   3  10      178.86      214.62     30.87 o 
  -1   3  10        3.79        8.12      6.98 o 
   0   3  10      566.02      517.23     35.33 o 
   1   3  10      126.27      177.88     37.40 o 
   2   3  10      997.25      917.52     58.46 o 
   3   3  10      226.13      220.18     12.89 o 
   4   3  10      352.84      369.28     35.79 o 
   5   3  10      484.11      440.46     40.62 o 
   6   3  10        0.79        5.12     15.50 o 
   7   3  10        0.64        8.47     11.32 o 
   8   3  10      276.40      276.91     11.16 o 
   9   3  10      194.39      189.53     34.18 o 
  10   3  10       16.07       14.89     14.55 o 
  11   3  10       26.32       48.95     41.64 o 
  12   3  10      168.68      190.57     34.29 o 
  -6   4  10        6.60        8.98     10.64 o 
  -5   4  10        6.91       18.86     28.04 o 
  -4   4  10       44.33       45.09     14.70 o 
  -3   4  10     1047.34      903.77     34.87 o 
  -2   4  10       10.91       42.63     38.59 o 
  -1   4  10        1.06       29.77     40.57 o 
   0   4  10       16.34       40.94     41.40 o 
   1   4  10      138.50      124.94     34.98 o 
   2   4  10      360.41      340.61     17.41 o 
   3   4  10      265.35      293.57     21.98 o 
   4   4  10      561.21      525.19     31.83 o 
   5   4  10      361.32      328.53     27.62 o 
   6   4  10        6.34       33.61     34.00 o 
   7   4  10        0.74       15.19     26.99 o 
   8   4  10       91.95      101.48     10.16 o 
   9   4  10      553.92      505.68     11.62 o 
  10   4  10       35.26       54.22     16.04 o 
  11   4  10        4.37       11.81     10.61 o 
  12   4  10       38.37       41.43     12.20 o 
  -6   5  10        3.29       14.04     32.62 o 
  -5   5  10       13.53       19.92     29.16 o 
  -4   5  10        0.55        2.80     15.82 o 
  -3   5  10      117.41      155.17     19.73 o 
  -2   5  10       84.16      116.18     43.71 o 
  -1   5  10       20.87       30.04     11.19 o 
   0   5  10        3.03       12.15     19.80 o 
   1   5  10       83.15      155.65     23.70 o 
   2   5  10       69.67       83.41     20.68 o 
   3   5  10        0.10        3.26      9.20 o 
   4   5  10       26.51       37.29     10.13 o 
   5   5  10      282.82      236.22     15.07 o 
   6   5  10      283.68      325.46     37.12 o 
   7   5  10      155.16      177.90     21.29 o 
   8   5  10      277.82      263.42     13.58 o 
   9   5  10      489.87      402.25     21.06 o 
  10   5  10      440.04      436.58     29.92 o 
  11   5  10        6.95       18.41     49.71 o 
  12   5  10        0.01       13.35     20.02 o 
  -5   6  10        0.70       27.15     23.66 o 
  -4   6  10        5.74       17.35     22.87 o 
  -3   6  10        3.02       16.20     31.35 o 
  -2   6  10      209.51      190.37      8.52 o 
  -1   6  10       31.32       23.82      3.87 o 
   0   6  10        6.65        4.83     12.33 o 
   1   6  10       28.88       50.35     22.01 o 
   2   6  10      228.07      267.58     30.65 o 
   3   6  10      336.28      318.61     12.66 o 
   4   6  10        5.75        6.46     24.22 o 
   5   6  10       46.73       52.26     18.29 o 
   6   6  10      246.62      246.98     38.34 o 
   7   6  10      143.44      186.11     24.49 o 
   8   6  10        0.20       12.33     24.05 o 
   9   6  10       70.64       80.43     16.48 o 
  10   6  10      207.99      157.88     21.86 o 
  11   6  10        8.58       31.76     29.23 o 
  12   6  10        9.18       11.05      2.99 o 
  -5   7  10       21.49       42.67     19.80 o 
  -4   7  10        0.90       12.24     12.36 o 
  -3   7  10       78.71       82.16      5.17 o 
  -2   7  10       18.43       31.72     14.46 o 
  -1   7  10      366.31      333.72     36.71 o 
   0   7  10       38.54       56.65     15.95 o 
   1   7  10        1.31        6.73      4.59 o 
   2   7  10      170.93      196.19     36.36 o 
   3   7  10     1191.43     1033.88     46.95 o 
   4   7  10       14.68       35.75     21.40 o 
   5   7  10        3.89       11.83     11.56 o 
   6   7  10      528.15      499.58     16.37 o 
   7   7  10      108.55      138.58      9.90 o 
   8   7  10        4.00       14.18     13.97 o 
   9   7  10       92.17      111.39     45.80 o 
  10   7  10      174.25      256.61     64.44 o 
  11   7  10      107.31      150.97     61.68 o 
  12   7  10       14.37       28.31     60.07 o 
  -5   8  10      117.85       88.65     31.53 o 
  -4   8  10       31.23       47.15     10.88 o 
  -3   8  10      109.10      112.14     31.52 o 
  -2   8  10        1.14        3.36      2.06 o 
  -1   8  10      364.18      347.21     31.53 o 
   0   8  10       29.89       53.50     41.38 o 
   1   8  10       57.13       82.29     29.24 o 
   2   8  10      598.70      551.62     15.30 o 
   3   8  10      693.19      653.19     26.92 o 
   4   8  10       56.32       97.59      6.86 o 
   5   8  10      150.92      250.78     27.75 o 
   6   8  10       39.81       78.81     30.27 o 
   7   8  10      669.06      568.45     15.65 o 
   8   8  10      106.76      107.94     61.22 o 
   9   8  10      106.13       93.44      3.45 o 
  10   8  10        2.71       19.33      8.75 o 
  11   8  10       41.47       46.72     41.66 o 
  -4   9  10      116.13      114.72     22.85 o 
  -3   9  10        0.08        8.25     25.37 o 
  -2   9  10       20.69       28.16      5.57 o 
  -1   9  10       50.65       62.47     15.70 o 
   0   9  10      222.56      194.27     20.83 o 
   1   9  10        0.01        5.33     27.67 o 
   2   9  10       80.84      122.34     25.25 o 
   3   9  10      484.48      435.07     25.89 o 
   4   9  10       80.02       82.15     32.19 o 
   5   9  10       78.90       92.98     23.68 o 
   6   9  10       75.19      102.31     26.24 o 
   7   9  10      162.27      222.32     51.55 o 
   8   9  10       94.36      159.49     29.69 o 
   9   9  10        4.44        9.67     31.30 o 
  10   9  10       59.34       95.74     67.89 o 
  11   9  10       13.91       13.81      3.45 o 
  -3  10  10       96.95       90.76     16.69 o 
  -2  10  10        2.98        4.34      7.32 o 
  -1  10  10        0.72       10.90     25.77 o 
   0  10  10      138.68      176.06     24.11 o 
   1  10  10        4.96       21.01     18.02 o 
   2  10  10        2.98        4.89     16.05 o 
   3  10  10       30.82       32.96      7.93 o 
   4  10  10       84.91      144.79     34.18 o 
   5  10  10      156.20      232.90     66.97 o 
   6  10  10        0.19        3.50     16.90 o 
   7  10  10       39.78       63.98     53.39 o 
   8  10  10      100.29      114.38     59.15 o 
   9  10  10       46.55       60.53     34.29 o 
  10  10  10        0.38        9.44     32.45 o 
  -2  11  10        0.00        1.59      4.81 o 
  -1  11  10        0.03        1.45     10.43 o 
   0  11  10       58.13       57.13     31.62 o 
   1  11  10       54.79       95.49     19.22 o 
   2  11  10        9.15       18.57     17.70 o 
   3  11  10       43.54       58.70     17.74 o 
   4  11  10       52.24       65.13     31.30 o 
   5  11  10      139.33      247.17     49.25 o 
   6  11  10        1.26        0.00      2.30 o 
   7  11  10        0.41       10.79     42.66 o 
   8  11  10        1.28        4.83     24.39 o 
   9  11  10      108.91      119.90     50.40 o 
   0  12  10        0.39        4.36     18.57 o 
   1  12  10      115.07      162.22     36.82 o 
   2  12  10        1.41        7.36     16.57 o 
   3  12  10       71.03       81.01     55.00 o 
   4  12  10        0.86       10.36     28.54 o 
   5  12  10      230.52      325.88     63.98 o 
   6  12  10       50.19       70.42     63.29 o 
   7  12  10       27.64       33.37     64.21 o 
   8  12  10        8.71       12.28     14.50 o 
   2  13  10      105.36      104.94     20.02 o 
   3  13  10        1.28        6.44     13.35 o 
   4  13  10       48.75       41.89     19.10 o 
   5  13  10       55.79       72.49     59.61 o 
  -1  -5  11        9.04       18.41     36.13 o 
   0  -5  11      114.27      195.39     35.44 o 
   1  -5  11       10.39       13.58      9.67 o 
   2  -5  11        0.71        4.68     23.22 o 
   3  -5  11       73.46       65.15      3.22 o 
   4  -5  11      178.49      206.78     17.89 o 
   5  -5  11        4.07        6.54      9.53 o 
   6  -5  11       39.89       42.35      4.39 o 
  -2  -4  11       11.92       11.51      0.46 o 
  -1  -4  11       50.27       50.40     17.72 o 
   0  -4  11       82.85      148.21     33.60 o 
   1  -4  11       67.39       60.11      5.98 o 
   2  -4  11       56.72       45.84     18.17 o 
   3  -4  11       12.18       15.13     11.35 o 
   4  -4  11      429.98      367.87     47.38 o 
   5  -4  11       51.08       78.17     41.73 o 
   6  -4  11      160.08      215.14     27.52 o 
   7  -4  11        1.99        3.42      6.81 o 
   8  -4  11      345.06      368.76     28.52 o 
  -2  -3  11       15.71       38.43     23.47 o 
  -1  -3  11       19.93       30.61     11.97 o 
   0  -3  11      104.39      126.63     16.29 o 
   1  -3  11       62.12      134.73     28.08 o 
   2  -3  11       80.56       95.20     24.15 o 
   3  -3  11       58.42       57.01     10.91 o 
   4  -3  11       18.86       20.11     12.49 o 
   5  -3  11      242.46      217.07     20.50 o 
   6  -3  11       23.57       58.49     26.56 o 
   7  -3  11       15.87       19.65     22.97 o 
   8  -3  11      222.41      206.03     33.72 o 
   9  -3  11      239.97      225.64     13.57 o 
  -1  -2  11        4.20       19.93      9.86 o 
   0  -2  11       74.94       74.70     15.57 o 
   1  -2  11      364.54      334.32     11.73 o 
   2  -2  11       73.27       71.02      8.29 o 
   3  -2  11      192.06      182.52     13.00 o 
   4  -2  11      152.77      133.23     39.33 o 
   5  -2  11      298.36      293.77     28.08 o 
   6  -2  11      102.94      130.62      9.09 o 
   7  -2  11        7.39       11.74     23.19 o 
   8  -2  11        1.22        3.79      3.40 o 
   9  -2  11      128.16      159.01     13.42 o 
  10  -2  11       19.77       18.94     32.47 o 
  -3  -1  11      205.79      186.64      2.76 o 
  -2  -1  11       39.67       59.84     33.83 o 
  -1  -1  11       33.75       57.88     35.23 o 
   0  -1  11       22.93       22.36      8.85 o 
   1  -1  11       86.75      165.83     30.62 o 
   2  -1  11       71.24      114.34     22.12 o 
   3  -1  11        0.38        7.90     16.49 o 
   4  -1  11        3.01       29.53     36.13 o 
   5  -1  11       20.84       28.46     21.25 o 
   6  -1  11      210.05      271.74     32.18 o 
   7  -1  11       69.58       90.90     22.78 o 
   8  -1  11        2.41        9.44      1.83 o 
   9  -1  11       39.91       54.96     19.22 o 
  10  -1  11       57.42       48.12     12.54 o 
  -5   0  11        2.27        4.83     27.85 o 
  -4   0  11       14.69       18.64     26.24 o 
  -3   0  11       10.40       37.51     40.50 o 
  -2   0  11      218.66      261.67     29.92 o 
  -1   0  11       50.67       63.75     21.63 o 
   0   0  11        0.12        3.32      7.29 o 
   1   0  11       15.24       23.27     26.86 o 
   2   0  11      467.92      429.31     14.04 o 
   3   0  11      241.83      251.43     34.29 o 
   4   0  11        9.94       15.80     13.59 o 
   5   0  11        3.75        9.10     19.00 o 
   6   0  11      206.85      225.41     19.71 o 
   7   0  11      498.58      502.21     36.04 o 
   8   0  11       21.49       21.97      3.65 o 
   9   0  11       66.82       79.83     20.44 o 
  10   0  11       72.51       90.93     19.10 o 
  11   0  11       42.74       40.07     14.96 o 
  -5   1  11        6.90       21.97     21.55 o 
  -4   1  11       11.58       10.69      3.67 o 
  -3   1  11        0.88        8.52     40.04 o 
  -2   1  11       61.84       91.83     19.79 o 
  -1   1  11      265.06      335.78     64.44 o 
   0   1  11       26.37       40.71      7.80 o 
   1   1  11       21.92       37.82     11.50 o 
   2   1  11      244.97      306.20     35.59 o 
   3   1  11      534.88      521.26     25.60 o 
   4   1  11      108.84      146.32     39.12 o 
   5   1  11       42.65       58.01     12.68 o 
   6   1  11      300.21      323.11     26.31 o 
   7   1  11      162.11      194.59     21.63 o 
   8   1  11       66.28       94.98     34.29 o 
   9   1  11      177.99      173.12      5.30 o 
  10   1  11       74.67      143.95     35.44 o 
  11   1  11      267.39      247.55     13.90 o 
  -5   2  11       40.87       35.79     14.50 o 
  -4   2  11       83.43      152.10     53.51 o 
  -3   2  11        0.48        2.72      8.26 o 
  -2   2  11        5.43       45.80     54.31 o 
  -1   2  11       74.12      100.57     45.80 o 
   0   2  11      110.79      185.26     43.50 o 
   1   2  11       29.34       49.29     20.99 o 
   2   2  11      342.06      421.77     39.98 o 
   3   2  11     1077.28     1007.58     29.52 o 
   4   2  11      217.33      288.74     29.56 o 
   5   2  11       40.40       35.47     14.25 o 
   6   2  11       17.91       41.66     36.02 o 
   7   2  11       28.07       30.01      3.55 o 
   8   2  11        5.77       13.36     21.60 o 
   9   2  11      107.14      143.64     15.30 o 
  10   2  11       16.05       24.62     24.31 o 
  11   2  11      137.27      136.39      7.48 o 
  -5   3  11       97.44      113.92     36.57 o 
  -4   3  11      349.40      340.42     30.24 o 
  -3   3  11       24.66       31.94     28.03 o 
  -2   3  11       80.10       89.41     20.50 o 
  -1   3  11       31.77       31.07      0.92 o 
   0   3  11      711.53      576.73      5.52 o 
   1   3  11        0.36        1.61     36.82 o 
   2   3  11        0.14       17.61     29.01 o 
   3   3  11      601.27      505.17     27.62 o 
   4   3  11      181.24      177.84     49.14 o 
   5   3  11        1.75       20.05     23.46 o 
   6   3  11       45.11       42.39      3.66 o 
   7   3  11       11.37       46.94     44.23 o 
   8   3  11       36.00       48.16     28.70 o 
   9   3  11        1.56        8.92     14.67 o 
  10   3  11        0.19        5.31      9.34 o 
  11   3  11       57.87       51.69      8.86 o 
  12   3  11      102.64      105.72     38.54 o 
  -5   4  11       27.89       33.82      6.19 o 
  -4   4  11      187.29      222.17     16.16 o 
  -3   4  11       20.98       52.69     28.48 o 
  -2   4  11        3.30        7.27      3.11 o 
  -1   4  11       15.46       43.10     25.22 o 
   0   4  11      181.34      147.06      6.67 o 
   1   4  11      130.77      149.59     20.02 o 
   2   4  11       16.33       18.87     49.94 o 
   3   4  11      146.81      145.19     20.14 o 
   4   4  11      222.52      284.45     36.52 o 
   5   4  11        3.47       33.35     20.61 o 
   6   4  11       95.41      121.42     12.22 o 
   7   4  11       54.62       82.22     42.29 o 
   8   4  11      205.81      222.00     13.20 o 
   9   4  11       76.46      166.06     34.78 o 
  10   4  11        3.22       46.52     42.55 o 
  11   4  11        9.19        8.14      4.83 o 
  12   4  11       36.08       33.60      1.15 o 
  -5   5  11        0.44        5.52      6.01 o 
  -4   5  11        5.82       23.80     14.96 o 
  -3   5  11      281.48      291.21     29.75 o 
  -2   5  11       27.74       41.77     15.29 o 
  -1   5  11       32.69       40.14      8.51 o 
   0   5  11       37.15       42.67     36.72 o 
   1   5  11      141.69      136.47     37.74 o 
   2   5  11        1.89        3.45     31.07 o 
   3   5  11       84.20      133.64     25.76 o 
   4   5  11        9.02       13.95      5.60 o 
   5   5  11       94.13      141.34     26.01 o 
   6   5  11       11.66       13.55     24.83 o 
   7   5  11      186.29      175.88     14.76 o 
   8   5  11       11.47       24.85     14.31 o 
   9   5  11      840.97      797.30     20.71 o 
  10   5  11      163.66      230.40     32.12 o 
  11   5  11       18.75       25.55      6.21 o 
  12   5  11        0.33        5.52     59.84 o 
  -4   6  11        0.05        6.22     23.67 o 
  -3   6  11       55.71      106.71     19.79 o 
  -2   6  11      138.24      217.05     33.24 o 
  -1   6  11      104.42      107.80     38.99 o 
   0   6  11        0.15        3.30      6.74 o 
   1   6  11      257.21      308.99     43.09 o 
   2   6  11      103.87      116.45     23.47 o 
   3   6  11      660.18      678.23     65.36 o 
   4   6  11      117.58      124.30     58.11 o 
   5   6  11      126.93      127.05     34.98 o 
   6   6  11       53.50      148.99     20.17 o 
   7   6  11      150.90      151.86     38.10 o 
   8   6  11       17.15       20.47     25.38 o 
   9   6  11      454.05      467.71     33.66 o 
  10   6  11       81.13      131.87     47.87 o 
  11   6  11        7.77       12.20     13.58 o 
  -4   7  11       15.95       22.57     34.78 o 
  -3   7  11       50.00       47.84      6.62 o 
  -2   7  11      221.61      252.41     35.38 o 
  -1   7  11      115.72      132.09     38.89 o 
   0   7  11        7.39        6.04      4.03 o 
   1   7  11       10.14       15.42      6.54 o 
   2   7  11      105.58      141.53     20.02 o 
   3   7  11       64.28       83.31     49.25 o 
   4   7  11      457.24      477.54     33.83 o 
   5   7  11      104.00      179.12     53.28 o 
   6   7  11      283.49      297.21     23.93 o 
   7   7  11      132.29      155.52     21.40 o 
   8   7  11       27.14       25.74      4.72 o 
   9   7  11      119.03      129.11     19.79 o 
  10   7  11      172.11      161.56      0.92 o 
  11   7  11        2.12       20.94     14.73 o 
  -3   8  11        0.01        8.41     14.73 o 
  -2   8  11      199.90      199.04     40.39 o 
  -1   8  11      112.80      149.74     11.70 o 
   0   8  11       88.93       87.09      9.90 o 
   1   8  11        0.77        3.90      4.13 o 
   2   8  11      218.82      197.23     20.83 o 
   3   8  11       75.28       52.44     30.68 o 
   4   8  11      110.03      178.36     49.71 o 
   5   8  11        1.31        5.96      9.59 o 
   6   8  11      310.20      297.38     24.66 o 
   7   8  11      325.44      365.49     21.33 o 
   8   8  11       80.11      112.08     11.97 o 
   9   8  11        1.15        0.92      2.30 o 
  10   8  11       83.75      166.85     52.24 o 
  11   8  11       16.65       28.31     27.62 o 
  -3   9  11        6.00       12.03     20.11 o 
  -2   9  11       21.70       33.17     16.57 o 
  -1   9  11       35.08       28.84      7.82 o 
   0   9  11        2.64        3.54      1.27 o 
   1   9  11       53.26       51.33      9.90 o 
   2   9  11       20.61       38.11     32.24 o 
   3   9  11      420.55      363.15     23.11 o 
   4   9  11       28.05       30.47      7.68 o 
   5   9  11       10.26       16.34     34.52 o 
   6   9  11      416.75      453.22     40.50 o 
   7   9  11      240.78      214.26     55.23 o 
   8   9  11       29.39       33.37     61.68 o 
   9   9  11        9.68       19.56     40.73 o 
  10   9  11        0.14        1.61      6.90 o 
  -2  10  11        2.92        7.69     13.50 o 
  -1  10  11        0.53        2.50      2.98 o 
   0  10  11       62.63       59.88      4.37 o 
   1  10  11        0.28        2.22      3.15 o 
   2  10  11       11.54       14.59      8.05 o 
   3  10  11      174.35      212.53     35.90 o 
   4  10  11      702.34      626.48     41.43 o 
   5  10  11      176.26      165.70     29.23 o 
   7  10  11        1.53       31.30     57.77 o 
   8  10  11      103.60      147.75     57.07 o 
   0  11  11       49.07       62.77     20.45 o 
   1  11  11       64.23       70.32     19.22 o 
   2  11  11        1.35        9.21     17.33 o 
   3  11  11       14.52       44.87     24.88 o 
   4  11  11      629.28      533.70      2.53 o 
   5  11  11      121.28      214.26     62.60 o 
   8  11  11       17.30       30.15     18.18 o 
   1  12  11       44.50       44.08      9.01 o 
   2  12  11       23.43       23.86      4.83 o 
   3  12  11        0.74        4.14      9.90 o 
   4  12  11      147.99      219.09     47.64 o 
   5  12  11      194.98      280.08     65.13 o 
   6  12  11        4.83        5.29      1.84 o 
   1  -4  12       21.58       17.95      1.38 o 
   2  -4  12        7.32       14.38     13.50 o 
   3  -4  12       65.68       51.79     17.95 o 
   4  -4  12      238.07      255.05     29.17 o 
   5  -4  12       53.20       47.77      5.87 o 
  -1  -3  12        5.14        5.98      5.06 o 
   0  -3  12       72.78       55.00      1.61 o 
   1  -3  12        0.23        6.61     20.25 o 
   2  -3  12        1.87       24.15     43.06 o 
   3  -3  12        3.04       18.17      8.83 o 
   4  -3  12       81.32      100.34     29.11 o 
   5  -3  12       23.98       37.71     21.18 o 
   6  -3  12        0.14        3.91      7.30 o 
   7  -3  12       50.12       46.62     17.46 o 
  -1  -2  12       26.72       37.71     18.28 o 
   0  -2  12      126.74      210.04     33.01 o 
   1  -2  12        8.62       26.87     15.67 o 
   2  -2  12      178.18      179.90      4.64 o 
   3  -2  12       15.17       17.31     40.04 o 
   4  -2  12       78.99       79.02     18.51 o 
   5  -2  12      268.39      249.98     32.24 o 
   6  -2  12        7.46       10.50     12.38 o 
   7  -2  12       11.49       33.54     12.43 o 
   8  -2  12      107.92      161.98     24.08 o 
  -2  -1  12        0.22        4.37     12.89 o 
  -1  -1  12        8.79       16.57     52.93 o 
   0  -1  12        0.92        7.18     10.34 o 
   1  -1  12       85.35      116.69     38.98 o 
   2  -1  12        0.35        7.13     15.60 o 
   3  -1  12        8.34       11.38      7.30 o 
   4  -1  12       38.39       32.72      2.07 o 
   5  -1  12      340.12      350.84     28.86 o 
   6  -1  12       25.91       22.95      9.90 o 
   7  -1  12        8.20       12.20     12.06 o 
   8  -1  12       89.38      124.04     19.91 o 
   9  -1  12       79.31       71.07     19.43 o 
  -3   0  12       69.07       78.02     40.50 o 
  -2   0  12       73.52       67.66     28.54 o 
  -1   0  12        8.05        6.21      1.61 o 
   0   0  12       94.22       82.16     13.12 o 
   1   0  12      129.11      141.93     19.44 o 
   2   0  12      199.65      232.82     24.95 o 
   3   0  12       19.00       21.15      4.72 o 
   4   0  12        0.92        1.92     14.15 o 
   5   0  12       87.27      124.56     39.03 o 
   6   0  12      148.26      187.00     22.89 o 
   7   0  12       35.97       46.84     24.18 o 
   8   0  12        0.61        5.25      9.48 o 
   9   0  12       64.67       57.60     34.31 o 
  10   0  12       52.72       47.18     33.49 o 
  -3   1  12        1.22       21.63     41.89 o 
  -2   1  12       79.83      119.44     16.34 o 
  -1   1  12       80.65      100.57     60.30 o 
   0   1  12        7.65        8.52      6.21 o 
   1   1  12       59.42       83.77     25.04 o 
   2   1  12      318.97      362.51     30.82 o 
   3   1  12       18.63       44.28     39.84 o 
   4   1  12       29.88       45.08     17.73 o 
   5   1  12       27.84       40.79     16.79 o 
   6   1  12      387.68      386.83     27.90 o 
   7   1  12      142.35      167.44     27.50 o 
   8   1  12      208.46      224.73      7.75 o 
   9   1  12        3.30       30.49     25.39 o 
  10   1  12      154.97      121.54     47.98 o 
  -3   2  12       23.05       24.16      8.52 o 
  -2   2  12       37.90       50.17     51.32 o 
  -1   2  12       24.93       22.55      2.53 o 
   0   2  12       13.64       51.78     55.69 o 
   1   2  12        6.71       21.17     20.71 o 
   2   2  12      504.30      462.63     24.04 o 
   3   2  12      157.74      212.85     23.08 o 
   4   2  12        0.02        2.47      5.37 o 
   5   2  12        3.67        5.55      3.34 o 
   6   2  12       41.14       50.99     30.17 o 
   7   2  12       54.89       93.94     21.99 o 
   8   2  12       32.21       27.76     25.89 o 
   9   2  12        6.35        2.80      3.91 o 
  10   2  12       65.45       74.82     22.27 o 
  11   2  12       74.07       82.12     34.26 o 
  -4   3  12       68.04       58.49      8.28 o 
  -3   3  12       33.51       33.60      4.14 o 
  -2   3  12        3.46       14.73     29.92 o 
  -1   3  12      144.51      142.00      4.60 o 
   0   3  12      214.78      185.03      0.69 o 
   1   3  12        7.88       14.04     17.72 o 
   2   3  12      125.45      237.05     41.20 o 
   3   3  12      526.59      428.04      5.82 o 
   4   3  12      164.43      127.92     45.54 o 
   5   3  12       49.37       47.60      7.70 o 
   6   3  12        0.19        3.55     21.38 o 
   7   3  12       82.73       75.19     12.08 o 
   8   3  12       43.30       43.00     10.01 o 
   9   3  12       29.89       34.66     28.94 o 
  10   3  12       13.41       19.33      3.74 o 
  11   3  12       61.19       94.77     11.10 o 
  -3   4  12      133.69      133.29      9.90 o 
  -2   4  12       65.87       64.90     63.06 o 
  -1   4  12       63.12       60.53     22.09 o 
   0   4  12      268.49      295.04     20.25 o 
   1   4  12       35.69       39.12     40.50 o 
   2   4  12      191.23      191.71     23.70 o 
   3   4  12      371.94      306.73     13.90 o 
   4   4  12      804.98      711.13     23.24 o 
   5   4  12        3.99        8.75     15.99 o 
   6   4  12       17.41       36.68     25.55 o 
   7   4  12       24.55       27.50      8.63 o 
   8   4  12       34.08       32.78      4.78 o 
   9   4  12        4.04        7.07      3.85 o 
  10   4  12        3.38        9.55     14.39 o 
  11   4  12       81.01      113.05     14.63 o 
  -3   5  12       69.94       76.39      6.33 o 
  -2   5  12        6.14       12.11     17.21 o 
  -1   5  12        0.34        2.30     52.24 o 
   0   5  12      253.28      215.87     32.68 o 
   1   5  12      147.87      173.30     33.83 o 
   2   5  12       42.35       55.69     17.03 o 
   3   5  12       34.67       39.12     62.60 o 
   4   5  12      522.06      481.70     49.14 o 
   5   5  12       85.82      180.91     39.24 o 
   6   5  12       27.15       45.39     11.75 o 
   7   5  12       26.17       31.00     12.68 o 
   8   5  12      169.66      172.74     44.19 o 
   9   5  12       18.84       40.81     17.10 o 
  10   5  12        6.42       14.05      9.88 o 
  11   5  12        4.36        6.70      1.96 o 
  -3   6  12      100.25      184.56     47.99 o 
  -2   6  12        1.49        7.99     12.44 o 
  -1   6  12       13.45       17.12     11.85 o 
   0   6  12       62.83       73.42     17.95 o 
   1   6  12      220.14      287.22     43.96 o 
   2   6  12        7.31       36.59     39.12 o 
   3   6  12      149.15      161.56     61.45 o 
   4   6  12       59.07       70.42     29.46 o 
   5   6  12      253.19      247.72     37.74 o 
   6   6  12       16.15       41.85     27.54 o 
   7   6  12        6.92       19.67     16.55 o 
   8   6  12       12.83       35.35     33.72 o 
   9   6  12      126.53      164.73     22.26 o 
  10   6  12        1.21        8.56     15.99 o 
  11   6  12       19.26       18.41      1.38 o 
  -3   7  12       89.37       86.44     17.57 o 
  -2   7  12       28.43       33.00     15.42 o 
  -1   7  12       10.23       12.72     14.84 o 
   0   7  12       14.57       16.39      7.66 o 
   1   7  12       25.58       30.38     27.85 o 
   2   7  12      187.72      175.83      7.82 o 
   3   7  12        5.87       19.10     65.59 o 
   4   7  12       66.58       88.83     64.90 o 
   5   7  12       89.74      114.84     64.21 o 
   6   7  12        8.45       39.24     22.51 o 
   7   7  12       28.96       43.65     31.15 o 
   8   7  12        1.28        6.90     30.50 o 
   9   7  12      107.49      149.81     23.36 o 
  10   7  12       43.73       52.47     11.74 o 
  -2   8  12      102.48      112.56     27.69 o 
  -1   8  12       18.84       11.74     43.20 o 
   0   8  12       14.82       23.73     21.35 o 
   1   8  12        8.37       17.25     34.01 o 
   2   8  12      124.12      173.30     52.01 o 
   3   8  12       36.59       67.66     56.38 o 
   4   8  12      164.47      260.75     61.22 o 
   5   8  12        9.12       11.05     21.40 o 
   6   8  12       79.98      108.79     47.98 o 
   7   8  12       61.81       84.02     26.47 o 
   8   8  12       11.48       16.80     45.34 o 
   9   8  12       78.71       62.60      0.69 o 
  10   8  12      189.15      212.88     20.94 o 
  -1   9  12       19.02       29.80     29.48 o 
   0   9  12        7.04       12.05     10.07 o 
   1   9  12        5.00       11.62     14.61 o 
   2   9  12       65.16       80.48     12.30 o 
   3   9  12      161.29      190.56     40.27 o 
   4   9  12      191.11      237.28     22.78 o 
   5   9  12       94.49      103.10     19.10 o 
   6   9  12      299.65      270.42     13.35 o 
   7   9  12       62.91       49.02     52.24 o 
   8   9  12        8.62       14.27      6.44 o 
   9   9  12        9.45       17.49     51.32 o 
   0  10  12        2.45        7.11     23.50 o 
   1  10  12       42.34       48.74      4.60 o 
   2  10  12        6.76       11.06     31.98 o 
   3  10  12       81.21       68.40      6.33 o 
   4  10  12        1.19       21.17     31.76 o 
   5  10  12        0.15        5.06     55.69 o 
   8  10  12       36.68       60.76     38.43 o 
   2  11  12        6.02        3.76     20.61 o 
   3  11  12       32.90       53.57     26.55 o 
   4  11  12      145.35      122.67     11.74 o 
   1  -2  13        1.44        8.50      9.69 o 
   2  -2  13       12.54       36.87     21.11 o 
   3  -2  13       78.43      103.09     28.37 o 
   4  -2  13      132.63      114.14     15.88 o 
   5  -2  13       13.77       17.56      8.28 o 
   6  -2  13       12.25       10.73     16.28 o 
   0  -1  13       54.66       70.42     20.25 o 
   1  -1  13       24.22       28.42     24.13 o 
   2  -1  13      127.93      119.00     12.77 o 
   3  -1  13        2.12       15.44     15.84 o 
   4  -1  13       90.48       88.99     27.32 o 
   5  -1  13       89.60       98.39     21.40 o 
   6  -1  13        8.62        8.25      3.44 o 
   7  -1  13        1.82       18.34     12.96 o 
  -1   0  13       55.09       71.34     34.29 o 
   0   0  13        8.70       11.97     33.14 o 
   1   0  13       95.61      136.01     36.36 o 
   2   0  13       40.41       62.13     26.64 o 
   3   0  13       83.24       97.21     26.73 o 
   4   0  13        2.57        7.79     24.12 o 
   5   0  13      155.71      191.20     21.88 o 
   6   0  13       33.32       44.62     26.18 o 
   7   0  13       51.93       54.98     13.71 o 
   8   0  13       62.32       68.93     27.50 o 
  -1   1  13       39.65       65.36     41.20 o 
   0   1  13       57.37       77.79     40.50 o 
   1   1  13       69.27       88.37     41.66 o 
   2   1  13       66.96       40.26     22.55 o 
   3   1  13       17.32       31.23      9.78 o 
   4   1  13      123.31      120.34     29.39 o 
   5   1  13      182.20      254.50     25.03 o 
   6   1  13      542.96      521.50     29.92 o 
   7   1  13        5.27       24.25     26.99 o 
   8   1  13       52.13       51.99      9.56 o 
   9   1  13      101.22      131.30     25.54 o 
  -2   2  13        9.35       36.36     44.65 o 
  -1   2  13       22.46       25.32     22.55 o 
   0   2  13       12.08       15.19     14.27 o 
   1   2  13        0.49        1.84     33.60 o 
   2   2  13       95.12      138.08     20.94 o 
   3   2  13      166.17      193.26     24.44 o 
   4   2  13       36.62       55.96     37.13 o 
   5   2  13       35.54       68.47     34.26 o 
   6   2  13      237.00      224.07     27.62 o 
   7   2  13       18.62       39.55     29.18 o 
   8   2  13       13.42       34.73     16.47 o 
   9   2  13       53.66       89.91     33.50 o 
  -2   3  13       11.82       22.78     53.62 o 
  -1   3  13       88.13       92.52     65.36 o 
   0   3  13        9.02       16.57     66.05 o 
   1   3  13       21.74       27.62     30.15 o 
   2   3  13      153.21      177.21     21.63 o 
   3   3  13      162.97      204.14     39.35 o 
   4   3  13       22.08       58.49     23.13 o 
   5   3  13       14.13       12.96      4.37 o 
   6   3  13      134.74      172.06     18.41 o 
   7   3  13       99.14       95.30      8.23 o 
   8   3  13       13.47       15.15      2.49 o 
   9   3  13        1.14        6.74      7.82 o 
  10   3  13       91.66       88.16     31.50 o 
  -2   4  13       45.16       43.04     60.30 o 
  -1   4  13      215.64      203.67      4.37 o 
   0   4  13       88.34      118.29     61.68 o 
   1   4  13       13.21       16.34      2.53 o 
   2   4  13        3.70       13.35      9.90 o 
   3   4  13      312.38      312.99     46.26 o 
   4   4  13      325.12      272.95     42.46 o 
   5   4  13        4.94        6.37      7.48 o 
   6   4  13        1.40        1.40      5.85 o 
   7   4  13       39.78       29.48      7.48 o 
   8   4  13        1.36        9.47      8.14 o 
   9   4  13        7.16       15.86     29.49 o 
  10   4  13       22.81       46.98     21.83 o 
  -2   5  13        4.79       21.86     14.73 o 
  -1   5  13      106.72      202.29     68.81 o 
   0   5  13      213.61      291.36     43.73 o 
   1   5  13        9.59        8.75     16.80 o 
   2   5  13        6.17       22.78     15.88 o 
   3   5  13      215.68      241.88     18.87 o 
   4   5  13      154.42      127.96      0.69 o 
   5   5  13        0.01       23.21     20.61 o 
   6   5  13       17.10       27.50     14.47 o 
   7   5  13       27.39       26.34     10.22 o 
   8   5  13       80.29       85.68      4.13 o 
   9   5  13        0.35        5.12     11.51 o 
  10   5  13        0.10        6.07     10.42 o 
  -1   6  13       98.37      159.26     32.91 o 
   0   6  13      225.96      227.15      6.21 o 
   1   6  13      110.41      183.88     44.65 o 
   2   6  13        3.58        7.82     19.79 o 
   3   6  13        3.99       38.89     45.34 o 
   4   6  13      139.34      147.75     27.62 o 
   5   6  13       84.26       85.38      5.52 o 
   6   6  13        1.06        6.48     10.17 o 
   7   6  13       72.57       75.24     21.44 o 
   8   6  13      269.55      216.31     11.97 o 
   9   6  13       39.09       36.95     26.73 o 
  10   6  13       33.59       48.32     22.50 o 
  -1   7  13        1.21       11.97      9.90 o 
   0   7  13      116.40      163.17     26.24 o 
   1   7  13      100.87      100.34      1.61 o 
   2   7  13       46.35       53.62     63.98 o 
   3   7  13       13.70       40.73     57.77 o 
   4   7  13        6.94        8.29      6.67 o 
   5   7  13      109.02       98.04      2.76 o 
   6   7  13       11.03        9.74      4.71 o 
   7   7  13        0.80        3.05      8.40 o 
   8   7  13       84.04       93.38     22.85 o 
   9   7  13       43.41       55.83     20.17 o 
   0   8  13        5.30       34.98     43.27 o 
   1   8  13       80.07       78.94      1.84 o 
   2   8  13      241.41      220.25     54.54 o 
   3   8  13       24.02       25.55      3.91 o 
   4   8  13       15.80       25.55     34.52 o 
   5   8  13      173.17      179.74      8.98 o 
   6   8  13        9.03        9.21      0.23 o 
   7   8  13        0.38        9.94     42.71 o 
   8   8  13        0.53        8.96     21.51 o 
   9   8  13      154.77      127.96      2.30 o 
   1   9  13       66.27       57.77     44.42 o 
   2   9  13       89.55      115.07     32.45 o 
   3   9  13        2.23        2.07     15.65 o 
   4   9  13      110.45      112.54     19.79 o 
   5   9  13       37.83       43.04     13.81 o 
   6   9  13      306.13      326.11     25.32 o 
   7   9  13        0.57       10.13     29.69 o 
   8   9  13       46.02       49.25      8.75 o 
   2  10  13       41.32       47.41     48.79 o 
   3  10  13       32.45       53.85     38.43 o 
   4  10  13        8.16       12.43     34.29 o 
   5  10  13       17.27       23.01     11.51 o 
   3   0  14        2.74       12.47     31.23 o 
   4   0  14       16.73       27.30     11.55 o 
   5   0  14      101.21      166.57     28.80 o 
   2   1  14        4.35       12.66     41.66 o 
   3   1  14        4.09        6.28      8.47 o 
   4   1  14        6.22        7.89      4.59 o 
   5   1  14      165.93      190.54     38.78 o 
   6   1  14       62.65       65.30     41.04 o 
   1   2  14        9.95       28.77     24.16 o 
   2   2  14       21.70       32.22     23.70 o 
   3   2  14       21.53       54.54     66.28 o 
   4   2  14        2.67        5.78      4.76 o 
   5   2  14      102.15      187.96     31.33 o 
   6   2  14       37.86       40.85     19.01 o 
   7   2  14       31.68       33.57     15.78 o 
   1   3  14        0.13        3.22     23.47 o 
   2   3  14       73.74       85.15     31.76 o 
   3   3  14       33.49       39.81     28.08 o 
   4   3  14       13.11       10.85      1.38 o 
   5   3  14        3.86        7.11     25.33 o 
   6   3  14       71.61      138.61     50.63 o 
   7   3  14       30.22       57.99     35.22 o 
   8   3  14       25.37       27.75     11.39 o 
   1   4  14      120.41      116.22      8.05 o 
   2   4  14       56.86       58.92     36.59 o 
   3   4  14      102.16       98.50     25.32 o 
   4   4  14        4.56        3.45      8.75 o 
   5   4  14       32.71       67.91     44.96 o 
   6   4  14       74.39      117.39     49.14 o 
   7   4  14      103.67      126.35     29.00 o 
   8   4  14        5.89       23.66     20.01 o 
   1   5  14       60.55       73.88     41.20 o 
   2   5  14       22.91       44.19     31.07 o 
   3   5  14      116.32      142.23     32.22 o 
   4   5  14       16.70       29.23     18.87 o 
   5   5  14       35.03       40.50     62.14 o 
   6   5  14        4.85       38.07     23.32 o 
   7   5  14      312.14      331.41     34.06 o 
   8   5  14       12.62       16.41      6.59 o 
   1   6  14       26.41       56.15     47.41 o 
   2   6  14        1.34        6.67     22.09 o 
   3   6  14        9.19       48.33     52.47 o 
   4   6  14      105.92      124.74     33.60 o 
   5   6  14        5.60       19.33     38.66 o 
   6   6  14       25.86       28.08     40.04 o 
   7   6  14      122.51      156.98     19.06 o 
   8   6  14      330.67      310.05     50.17 o 
   2   7  14        0.05       20.48     36.59 o 
   3   7  14        4.56       13.58     44.19 o 
   4   7  14       67.50       56.84     20.48 o 
   5   7  14       71.53       89.29     67.66 o 
   6   7  14       23.27       22.09     14.50 o 
   7   7  14       20.57       24.60     19.91 o 
   3   8  14        7.58       13.81     42.35 o 
   4   8  14       43.39       42.35      2.99 o 
   5   8  14      125.84      162.48     28.31 o 
   6   8  14       26.68       23.01     50.17 o 
                                                 
